# Supplementary material for: Leveraging foundation models to dissect the genetic basis of cluster compactness and yield in grapevine
Source: Sci Rep. 2025 Dec 6;16:1434. doi: 10.1038/s41598-025-31531-y (PMC12795812; doi:10.1038/s41598-025-31531-y)
Supplement: Supplementary file 1 — Supplementary Material 1 [file 41598_2025_31531_MOESM1_ESM.xlsx]

## Sheet: Sheet 1 - Supplementary Table 1
Supplemnetary Table 1. QTL mapping results from multi year analyses.
parent	trait	chr	position	nearest.marker	marker.variance	model.variance	interval
Cab Sauv	count	4	75.09	SVITVVI_VCABSAUV08_V1.1.HAP1.CHR04_21951164	21.5456	25.462	15.12
Cab Sauv	count	5	10.44	SVITVVI_VCABSAUV08_V1.1.HAP1.CHR05_4649500	18.1466	25.462	7.56
Cab Sauv	area	6	28.46	SVITVVI_VCABSAUV08_V1.1.HAP1.CHR06_9419830	12.9572	35.9884	22.05
Cab Sauv	area	17	74.2	SVITVVI_VCABSAUV08_V1.1.HAP1.CHR17_10728284	20.172	35.9884	18.76
Cab Sauv	area	18	64.97	SVITVVI_VCABSAUV08_V1.1.HAP1.CHR18_7730611	7.42548	35.9884	30.76
Cab Sauv	len	6	26.63	SVITVVI_VCABSAUV08_V1.1.HAP1.CHR06_8170801	12.0959	35.6507	22.05
Cab Sauv	len	17	74.2	SVITVVI_VCABSAUV08_V1.1.HAP1.CHR17_10728284	20.0637	35.6507	18.4
Cab Sauv	len	18	64.97	SVITVVI_VCABSAUV08_V1.1.HAP1.CHR18_7730611	6.58592	35.6507	32.52
Cab Sauv	wid	6	26.63	SVITVVI_VCABSAUV08_V1.1.HAP1.CHR06_8170801	11.1413	34.2373	22.97
Cab Sauv	wid	17	74.2	SVITVVI_VCABSAUV08_V1.1.HAP1.CHR17_10728284	19.1091	34.2373	18.76
Cab Sauv	wid	18	64.97	SVITVVI_VCABSAUV08_V1.1.HAP1.CHR18_7730611	6.99609	34.2373	32.52
Cab Sauv	compactness	1	23.62	SVITVVI_VCABSAUV08_V1.1.HAP1.CHR01_4918552	12.3621	12.3621	31.48
Cab Sauv	aspect_ratio	14	17.17	SVITVVI_VCABSAUV08_V1.1.HAP1.CHR14_1908172	12.0515	29.3722	27.11
Cab Sauv	aspect_ratio	16	14.3	SVITVVI_VCABSAUV08_V1.1.HAP1.CHR16_9031101	13.3056	29.3722	12.52
Cab Sauv	aspect_ratio	18	64.97	SVITVVI_VCABSAUV08_V1.1.HAP1.CHR18_7730611	12.8456	29.3722	11.42
Cab Sauv	cluster_weight	5	2.88	SVITVVI_VCABSAUV08_V1.1.HAP1.CHR05_2842257	9.145	21.5233	13.68
Cab Sauv	cluster_weight	17	48.3	SVITVVI_VCABSAUV08_V1.1.HAP1.CHR17_5387153	9.95551	21.5233	89.01
Riesling	count	6	48.81	SVITVVI_VCABSAUV08_V1.1.HAP1.CHR06_10187723	5.66668	49.8109	60.54
Riesling	count	7	13.61	SVITVVI_VCABSAUV08_V1.1.HAP1.CHR07_3144729	15.7207	49.8109	8.58
Riesling	count	13	55.44	SVITVVI_VCABSAUV08_V1.1.HAP1.CHR13_20915884	13.8198	49.8109	14.33
Riesling	count	14	10.61	SVITVVI_VCABSAUV08_V1.1.HAP1.CHR14_3135853	8.29385	49.8109	15.61
Riesling	count	18	17.2	SVITVVI_VCABSAUV08_V1.1.HAP1.CHR18_6856497	7.1074	49.8109	62.66
Riesling	compactness	11	23.01	SVITVVI_VCABSAUV08_V1.1.HAP1.CHR11_5263713	11.6666	11.6666	35.81
Riesling	aspect_ratio	7	44.01	SVITVVI_VCABSAUV08_V1.1.HAP1.CHR07_16785908	5.04153	60.1115	45.8
Riesling	aspect_ratio	13	32.2	SVITVVI_VCABSAUV08_V1.1.HAP1.CHR13_5837734	5.24585	60.1115	27.17
Riesling	aspect_ratio	14	29.93	SVITVVI_VCABSAUV08_V1.1.HAP1.CHR14_7492020	14.845	60.1115	16.44
Riesling	aspect_ratio	14	64.25	SVITVVI_VCABSAUV08_V1.1.HAP1.CHR14_23906822	12.8321	60.1115	7.86
Riesling	aspect_ratio	15	34.35	SVITVVI_VCABSAUV08_V1.1.HAP1.CHR15_15676768	13.182	60.1115	7.87
Riesling	aspect_ratio	15	55.07	SVITVVI_VCABSAUV08_V1.1.HAP1.CHR15_19485515	9.32717	60.1115	10.73
Riesling	aspect_ratio	16	31.06	SVITVVI_VCABSAUV08_V1.1.HAP1.CHR16_16012976	20.2835	60.1115	15.04
Riesling	aspect_ratio	19	14.72	SVITVVI_VCABSAUV08_V1.1.HAP1.CHR19_17331846	16.5207	60.1115	7.97
Riesling	weight_total	14	69.97	SVITVVI_VCABSAUV08_V1.1.HAP1.CHR14_25407182	10.0821	10.0821	67.22
Riesling	cluster_weight	14	70.69	SVITVVI_VCABSAUV08_V1.1.HAP1.CHR14_24431234	12.464	12.464	67.22
