# Supplementary material for: Leveraging foundation models to dissect the genetic basis of cluster compactness and yield in grapevine
Source: Sci Rep. 2025 Dec 6;16:1434. doi: 10.1038/s41598-025-31531-y (PMC12795812; doi:10.1038/s41598-025-31531-y)
Supplement: Supplementary file 2 — Supplementary Material 2 [file 41598_2025_31531_MOESM2_ESM.xlsx]

## Sheet: Sheet1
Supplementary Table 3: Parental linkage maps for Cabernet Sauvignon and Riesling
marker	pos	chr	ppos	bin	Parent
SVITVVI_VCABSAUV08_V1.1.HAP1.CHR01_194354	0	1	194354	1	Cabernet Sauvignon
SVITVVI_VCABSAUV08_V1.1.HAP1.CHR01_317545	0	1	317545	1	Cabernet Sauvignon
SVITVVI_VCABSAUV08_V1.1.HAP1.CHR01_393738	2.14	1	393738	2	Cabernet Sauvignon
SVITVVI_VCABSAUV08_V1.1.HAP1.CHR01_602413	2.14	1	602413	2	Cabernet Sauvignon
SVITVVI_VCABSAUV08_V1.1.HAP1.CHR01_640584	2.14	1	640584	2	Cabernet Sauvignon
SVITVVI_VCABSAUV08_V1.1.HAP1.CHR01_532675	2.14	1	532675	2	Cabernet Sauvignon
SVITVVI_VCABSAUV08_V1.1.HAP1.CHR01_607250	4.29	1	607250	3	Cabernet Sauvignon
SVITVVI_VCABSAUV08_V1.1.HAP1.CHR01_1345527	6.43	1	1345527	4	Cabernet Sauvignon
SVITVVI_VCABSAUV08_V1.1.HAP1.CHR01_1253246	6.43	1	1253246	4	Cabernet Sauvignon
SVITVVI_VCABSAUV08_V1.1.HAP1.CHR01_1218968	6.43	1	1218968	4	Cabernet Sauvignon
SVITVVI_VCABSAUV08_V1.1.HAP1.CHR01_1032564	6.43	1	1032564	4	Cabernet Sauvignon
SVITVVI_VCABSAUV08_V1.1.HAP1.CHR01_961877	6.79	1	961877	5	Cabernet Sauvignon
SVITVVI_VCABSAUV08_V1.1.HAP1.CHR01_1694242	7.15	1	1694242	6	Cabernet Sauvignon
SVITVVI_VCABSAUV08_V1.1.HAP1.CHR01_1395348	7.15	1	1395348	6	Cabernet Sauvignon
SVITVVI_VCABSAUV08_V1.1.HAP1.CHR01_1491981	7.15	1	1491981	6	Cabernet Sauvignon
SVITVVI_VCABSAUV08_V1.1.HAP1.CHR01_1510803	7.15	1	1510803	6	Cabernet Sauvignon
SVITVVI_VCABSAUV08_V1.1.HAP1.CHR01_1628915	7.15	1	1628915	6	Cabernet Sauvignon
SVITVVI_VCABSAUV08_V1.1.HAP1.CHR01_1689595	7.15	1	1689595	6	Cabernet Sauvignon
SVITVVI_VCABSAUV08_V1.1.HAP1.CHR01_1507839	7.15	1	1507839	6	Cabernet Sauvignon
SVITVVI_VCABSAUV08_V1.1.HAP1.CHR01_1904158	9.29	1	1904158	7	Cabernet Sauvignon
SVITVVI_VCABSAUV08_V1.1.HAP1.CHR01_2466148	11.44	1	2466148	8	Cabernet Sauvignon
SVITVVI_VCABSAUV08_V1.1.HAP1.CHR01_2238109	11.44	1	2238109	8	Cabernet Sauvignon
SVITVVI_VCABSAUV08_V1.1.HAP1.CHR01_2389931	12.39	1	2389931	9	Cabernet Sauvignon
SVITVVI_VCABSAUV08_V1.1.HAP1.CHR01_2500569	12.39	1	2500569	9	Cabernet Sauvignon
SVITVVI_VCABSAUV08_V1.1.HAP1.CHR01_3038813	14.29	1	3038813	10	Cabernet Sauvignon
SVITVVI_VCABSAUV08_V1.1.HAP1.CHR01_2974951	14.29	1	2974951	10	Cabernet Sauvignon
SVITVVI_VCABSAUV08_V1.1.HAP1.CHR01_3107805	14.29	1	3107805	10	Cabernet Sauvignon
SVITVVI_VCABSAUV08_V1.1.HAP1.CHR01_3127960	14.29	1	3127960	10	Cabernet Sauvignon
SVITVVI_VCABSAUV08_V1.1.HAP1.CHR01_3022005	14.29	1	3022005	10	Cabernet Sauvignon
SVITVVI_VCABSAUV08_V1.1.HAP1.CHR01_3162091	14.29	1	3162091	10	Cabernet Sauvignon
SVITVVI_VCABSAUV08_V1.1.HAP1.CHR01_2830771	14.29	1	2830771	10	Cabernet Sauvignon
SVITVVI_VCABSAUV08_V1.1.HAP1.CHR01_2855622	15.01	1	2855622	11	Cabernet Sauvignon
SVITVVI_VCABSAUV08_V1.1.HAP1.CHR01_2848824	15.01	1	2848824	11	Cabernet Sauvignon
SVITVVI_VCABSAUV08_V1.1.HAP1.CHR01_2728374	15.01	1	2728374	11	Cabernet Sauvignon
SVITVVI_VCABSAUV08_V1.1.HAP1.CHR01_2830852	15.01	1	2830852	11	Cabernet Sauvignon
SVITVVI_VCABSAUV08_V1.1.HAP1.CHR01_4241270	21.47	1	4241270	12	Cabernet Sauvignon
SVITVVI_VCABSAUV08_V1.1.HAP1.CHR01_4228444	21.47	1	4228444	12	Cabernet Sauvignon
SVITVVI_VCABSAUV08_V1.1.HAP1.CHR01_4256503	21.47	1	4256503	12	Cabernet Sauvignon
SVITVVI_VCABSAUV08_V1.1.HAP1.CHR01_4688702	22.9	1	4688702	13	Cabernet Sauvignon
SVITVVI_VCABSAUV08_V1.1.HAP1.CHR01_4629077	22.9	1	4629077	13	Cabernet Sauvignon
SVITVVI_VCABSAUV08_V1.1.HAP1.CHR01_4839063	23.14	1	4839063	14	Cabernet Sauvignon
SVITVVI_VCABSAUV08_V1.1.HAP1.CHR01_4848398	23.38	1	4848398	15	Cabernet Sauvignon
SVITVVI_VCABSAUV08_V1.1.HAP1.CHR01_4918552	23.62	1	4918552	16	Cabernet Sauvignon
SVITVVI_VCABSAUV08_V1.1.HAP1.CHR01_5102035	23.62	1	5102035	16	Cabernet Sauvignon
SVITVVI_VCABSAUV08_V1.1.HAP1.CHR01_5025086	23.62	1	5025086	16	Cabernet Sauvignon
SVITVVI_VCABSAUV08_V1.1.HAP1.CHR01_4907036	23.62	1	4907036	16	Cabernet Sauvignon
SVITVVI_VCABSAUV08_V1.1.HAP1.CHR01_4643205	23.62	1	4643205	16	Cabernet Sauvignon
SVITVVI_VCABSAUV08_V1.1.HAP1.CHR01_4958208	23.62	1	4958208	16	Cabernet Sauvignon
SVITVVI_VCABSAUV08_V1.1.HAP1.CHR01_4904936	23.62	1	4904936	16	Cabernet Sauvignon
SVITVVI_VCABSAUV08_V1.1.HAP1.CHR01_4713094	25.4	1	4713094	17	Cabernet Sauvignon
SVITVVI_VCABSAUV08_V1.1.HAP1.CHR01_5368904	27.19	1	5368904	18	Cabernet Sauvignon
SVITVVI_VCABSAUV08_V1.1.HAP1.CHR01_5613785	28.62	1	5613785	19	Cabernet Sauvignon
SVITVVI_VCABSAUV08_V1.1.HAP1.CHR01_5783345	30.05	1	5783345	20	Cabernet Sauvignon
SVITVVI_VCABSAUV08_V1.1.HAP1.CHR01_6250806	31.48	1	6250806	21	Cabernet Sauvignon
SVITVVI_VCABSAUV08_V1.1.HAP1.CHR01_6117255	31.48	1	6117255	21	Cabernet Sauvignon
SVITVVI_VCABSAUV08_V1.1.HAP1.CHR01_6259250	31.48	1	6259250	21	Cabernet Sauvignon
SVITVVI_VCABSAUV08_V1.1.HAP1.CHR01_6388101	31.48	1	6388101	21	Cabernet Sauvignon
SVITVVI_VCABSAUV08_V1.1.HAP1.CHR01_6407747	31.48	1	6407747	21	Cabernet Sauvignon
SVITVVI_VCABSAUV08_V1.1.HAP1.CHR01_6756996	35.77	1	6756996	22	Cabernet Sauvignon
SVITVVI_VCABSAUV08_V1.1.HAP1.CHR01_6840359	35.77	1	6840359	22	Cabernet Sauvignon
SVITVVI_VCABSAUV08_V1.1.HAP1.CHR01_6836835	36.13	1	6836835	23	Cabernet Sauvignon
SVITVVI_VCABSAUV08_V1.1.HAP1.CHR01_7227025	36.49	1	7227025	24	Cabernet Sauvignon
SVITVVI_VCABSAUV08_V1.1.HAP1.CHR01_7227094	36.49	1	7227094	24	Cabernet Sauvignon
SVITVVI_VCABSAUV08_V1.1.HAP1.CHR01_6892635	36.49	1	6892635	24	Cabernet Sauvignon
SVITVVI_VCABSAUV08_V1.1.HAP1.CHR01_7494393	37.2	1	7494393	25	Cabernet Sauvignon
SVITVVI_VCABSAUV08_V1.1.HAP1.CHR01_7474662	37.2	1	7474662	25	Cabernet Sauvignon
SVITVVI_VCABSAUV08_V1.1.HAP1.CHR01_7538491	37.2	1	7538491	25	Cabernet Sauvignon
SVITVVI_VCABSAUV08_V1.1.HAP1.CHR01_7613212	37.2	1	7613212	25	Cabernet Sauvignon
SVITVVI_VCABSAUV08_V1.1.HAP1.CHR01_8522261	40.78	1	8522261	26	Cabernet Sauvignon
SVITVVI_VCABSAUV08_V1.1.HAP1.CHR01_8929040	40.78	1	8929040	26	Cabernet Sauvignon
SVITVVI_VCABSAUV08_V1.1.HAP1.CHR01_8625742	40.78	1	8625742	26	Cabernet Sauvignon
SVITVVI_VCABSAUV08_V1.1.HAP1.CHR01_9186832	42.64	1	9186832	27	Cabernet Sauvignon
SVITVVI_VCABSAUV08_V1.1.HAP1.CHR01_10138717	48.67	1	10138717	28	Cabernet Sauvignon
SVITVVI_VCABSAUV08_V1.1.HAP1.CHR01_11314278	50.81	1	11314278	29	Cabernet Sauvignon
SVITVVI_VCABSAUV08_V1.1.HAP1.CHR01_11273300	50.81	1	11273300	29	Cabernet Sauvignon
SVITVVI_VCABSAUV08_V1.1.HAP1.CHR01_11214130	50.81	1	11214130	29	Cabernet Sauvignon
SVITVVI_VCABSAUV08_V1.1.HAP1.CHR01_11388748	50.81	1	11388748	29	Cabernet Sauvignon
SVITVVI_VCABSAUV08_V1.1.HAP1.CHR01_12167387	53.67	1	12167387	30	Cabernet Sauvignon
SVITVVI_VCABSAUV08_V1.1.HAP1.CHR01_12471867	53.67	1	12471867	30	Cabernet Sauvignon
SVITVVI_VCABSAUV08_V1.1.HAP1.CHR01_12167287	53.67	1	12167287	30	Cabernet Sauvignon
SVITVVI_VCABSAUV08_V1.1.HAP1.CHR01_12596173	53.67	1	12596173	30	Cabernet Sauvignon
SVITVVI_VCABSAUV08_V1.1.HAP1.CHR01_12624455	53.67	1	12624455	30	Cabernet Sauvignon
SVITVVI_VCABSAUV08_V1.1.HAP1.CHR01_13445994	54.39	1	13445994	31	Cabernet Sauvignon
SVITVVI_VCABSAUV08_V1.1.HAP1.CHR01_15057187	55.1	1	15057187	32	Cabernet Sauvignon
SVITVVI_VCABSAUV08_V1.1.HAP1.CHR01_14712438	55.1	1	14712438	32	Cabernet Sauvignon
SVITVVI_VCABSAUV08_V1.1.HAP1.CHR01_14363120	55.1	1	14363120	32	Cabernet Sauvignon
SVITVVI_VCABSAUV08_V1.1.HAP1.CHR01_14249500	55.1	1	14249500	32	Cabernet Sauvignon
SVITVVI_VCABSAUV08_V1.1.HAP1.CHR01_14610410	55.1	1	14610410	32	Cabernet Sauvignon
SVITVVI_VCABSAUV08_V1.1.HAP1.CHR01_15135337	55.81	1	15135337	33	Cabernet Sauvignon
SVITVVI_VCABSAUV08_V1.1.HAP1.CHR01_15151416	56.53	1	15151416	34	Cabernet Sauvignon
SVITVVI_VCABSAUV08_V1.1.HAP1.CHR01_15161599	57.24	1	15161599	35	Cabernet Sauvignon
SVITVVI_VCABSAUV08_V1.1.HAP1.CHR01_15480687	57.24	1	15480687	35	Cabernet Sauvignon
SVITVVI_VCABSAUV08_V1.1.HAP1.CHR01_15923998	57.96	1	15923998	36	Cabernet Sauvignon
SVITVVI_VCABSAUV08_V1.1.HAP1.CHR01_16728235	57.96	1	16728235	36	Cabernet Sauvignon
SVITVVI_VCABSAUV08_V1.1.HAP1.CHR01_15908028	58.67	1	15908028	37	Cabernet Sauvignon
SVITVVI_VCABSAUV08_V1.1.HAP1.CHR01_15202207	58.67	1	15202207	37	Cabernet Sauvignon
SVITVVI_VCABSAUV08_V1.1.HAP1.CHR01_15893773	58.67	1	15893773	37	Cabernet Sauvignon
SVITVVI_VCABSAUV08_V1.1.HAP1.CHR01_15909492	58.67	1	15909492	37	Cabernet Sauvignon
SVITVVI_VCABSAUV08_V1.1.HAP1.CHR01_15909562	58.67	1	15909562	37	Cabernet Sauvignon
SVITVVI_VCABSAUV08_V1.1.HAP1.CHR01_15909650	58.67	1	15909650	37	Cabernet Sauvignon
SVITVVI_VCABSAUV08_V1.1.HAP1.CHR01_16637722	58.67	1	16637722	37	Cabernet Sauvignon
SVITVVI_VCABSAUV08_V1.1.HAP1.CHR01_16728307	59.39	1	16728307	38	Cabernet Sauvignon
SVITVVI_VCABSAUV08_V1.1.HAP1.CHR01_16712639	59.39	1	16712639	38	Cabernet Sauvignon
SVITVVI_VCABSAUV08_V1.1.HAP1.CHR01_16839074	60.1	1	16839074	39	Cabernet Sauvignon
SVITVVI_VCABSAUV08_V1.1.HAP1.CHR01_18739277	60.82	1	18739277	40	Cabernet Sauvignon
SVITVVI_VCABSAUV08_V1.1.HAP1.CHR01_16942143	60.82	1	16942143	40	Cabernet Sauvignon
SVITVVI_VCABSAUV08_V1.1.HAP1.CHR01_18656312	60.82	1	18656312	40	Cabernet Sauvignon
SVITVVI_VCABSAUV08_V1.1.HAP1.CHR01_16937443	60.82	1	16937443	40	Cabernet Sauvignon
SVITVVI_VCABSAUV08_V1.1.HAP1.CHR01_17590353	62.24	1	17590353	41	Cabernet Sauvignon
SVITVVI_VCABSAUV08_V1.1.HAP1.CHR01_18179382	62.24	1	18179382	41	Cabernet Sauvignon
SVITVVI_VCABSAUV08_V1.1.HAP1.CHR01_18181663	62.24	1	18181663	41	Cabernet Sauvignon
SVITVVI_VCABSAUV08_V1.1.HAP1.CHR01_18039307	62.24	1	18039307	41	Cabernet Sauvignon
SVITVVI_VCABSAUV08_V1.1.HAP1.CHR01_18197499	62.24	1	18197499	41	Cabernet Sauvignon
SVITVVI_VCABSAUV08_V1.1.HAP1.CHR01_17572015	62.25	1	17572015	42	Cabernet Sauvignon
SVITVVI_VCABSAUV08_V1.1.HAP1.CHR01_17589123	62.25	1	17589123	42	Cabernet Sauvignon
SVITVVI_VCABSAUV08_V1.1.HAP1.CHR01_18421509	62.96	1	18421509	43	Cabernet Sauvignon
SVITVVI_VCABSAUV08_V1.1.HAP1.CHR01_19609478	65.1	1	19609478	44	Cabernet Sauvignon
SVITVVI_VCABSAUV08_V1.1.HAP1.CHR01_19754699	65.82	1	19754699	45	Cabernet Sauvignon
SVITVVI_VCABSAUV08_V1.1.HAP1.CHR01_19754603	66.53	1	19754603	46	Cabernet Sauvignon
SVITVVI_VCABSAUV08_V1.1.HAP1.CHR01_19584761	66.53	1	19584761	46	Cabernet Sauvignon
SVITVVI_VCABSAUV08_V1.1.HAP1.CHR01_19465728	66.53	1	19465728	46	Cabernet Sauvignon
SVITVVI_VCABSAUV08_V1.1.HAP1.CHR01_19510296	69.03	1	19510296	47	Cabernet Sauvignon
SVITVVI_VCABSAUV08_V1.1.HAP1.CHR01_13647207	71.54	1	13647207	48	Cabernet Sauvignon
SVITVVI_VCABSAUV08_V1.1.HAP1.CHR01_20037943	71.89	1	20037943	49	Cabernet Sauvignon
SVITVVI_VCABSAUV08_V1.1.HAP1.CHR01_20667939	72.25	1	20667939	50	Cabernet Sauvignon
SVITVVI_VCABSAUV08_V1.1.HAP1.CHR01_19975367	72.25	1	19975367	50	Cabernet Sauvignon
SVITVVI_VCABSAUV08_V1.1.HAP1.CHR01_21633910	77.27	1	21633910	51	Cabernet Sauvignon
SVITVVI_VCABSAUV08_V1.1.HAP1.CHR02_4923531	88.69	2	4923531	52	Cabernet Sauvignon
SVITVVI_VCABSAUV08_V1.1.HAP1.CHR02_18920585	81.56	2	18920585	53	Cabernet Sauvignon
SVITVVI_VCABSAUV08_V1.1.HAP1.CHR02_18961991	81.56	2	18961991	53	Cabernet Sauvignon
SVITVVI_VCABSAUV08_V1.1.HAP1.CHR02_18784719	81.56	2	18784719	53	Cabernet Sauvignon
SVITVVI_VCABSAUV08_V1.1.HAP1.CHR02_18961877	81.56	2	18961877	53	Cabernet Sauvignon
SVITVVI_VCABSAUV08_V1.1.HAP1.CHR02_18750484	80.48	2	18750484	54	Cabernet Sauvignon
SVITVVI_VCABSAUV08_V1.1.HAP1.CHR02_19393314	79.39	2	19393314	55	Cabernet Sauvignon
SVITVVI_VCABSAUV08_V1.1.HAP1.CHR02_19845377	79.39	2	19845377	55	Cabernet Sauvignon
SVITVVI_VCABSAUV08_V1.1.HAP1.CHR02_19320716	78.31	2	19320716	56	Cabernet Sauvignon
SVITVVI_VCABSAUV08_V1.1.HAP1.CHR02_19052957	77.23	2	19052957	57	Cabernet Sauvignon
SVITVVI_VCABSAUV08_V1.1.HAP1.CHR02_19025825	77.23	2	19025825	57	Cabernet Sauvignon
SVITVVI_VCABSAUV08_V1.1.HAP1.CHR02_19182718	77.23	2	19182718	57	Cabernet Sauvignon
SVITVVI_VCABSAUV08_V1.1.HAP1.CHR02_19209879	76.14	2	19209879	58	Cabernet Sauvignon
SVITVVI_VCABSAUV08_V1.1.HAP1.CHR02_19637551	75.05	2	19637551	59	Cabernet Sauvignon
SVITVVI_VCABSAUV08_V1.1.HAP1.CHR02_19434515	75.05	2	19434515	59	Cabernet Sauvignon
SVITVVI_VCABSAUV08_V1.1.HAP1.CHR02_19764259	75.05	2	19764259	59	Cabernet Sauvignon
SVITVVI_VCABSAUV08_V1.1.HAP1.CHR02_19764720	75.05	2	19764720	59	Cabernet Sauvignon
SVITVVI_VCABSAUV08_V1.1.HAP1.CHR02_19167606	73.96	2	19167606	60	Cabernet Sauvignon
SVITVVI_VCABSAUV08_V1.1.HAP1.CHR02_19193335	72.88	2	19193335	61	Cabernet Sauvignon
SVITVVI_VCABSAUV08_V1.1.HAP1.CHR02_17872605	69.98	2	17872605	62	Cabernet Sauvignon
SVITVVI_VCABSAUV08_V1.1.HAP1.CHR02_15219276	69.98	2	15219276	62	Cabernet Sauvignon
SVITVVI_VCABSAUV08_V1.1.HAP1.CHR02_15800883	69.98	2	15800883	62	Cabernet Sauvignon
SVITVVI_VCABSAUV08_V1.1.HAP1.CHR02_16332392	69.98	2	16332392	62	Cabernet Sauvignon
SVITVVI_VCABSAUV08_V1.1.HAP1.CHR02_16390049	69.98	2	16390049	62	Cabernet Sauvignon
SVITVVI_VCABSAUV08_V1.1.HAP1.CHR02_16530093	69.98	2	16530093	62	Cabernet Sauvignon
SVITVVI_VCABSAUV08_V1.1.HAP1.CHR02_16094465	69.98	2	16094465	62	Cabernet Sauvignon
SVITVVI_VCABSAUV08_V1.1.HAP1.CHR02_16259702	69.98	2	16259702	62	Cabernet Sauvignon
SVITVVI_VCABSAUV08_V1.1.HAP1.CHR02_16094531	69.98	2	16094531	62	Cabernet Sauvignon
SVITVVI_VCABSAUV08_V1.1.HAP1.CHR02_15219377	69.98	2	15219377	62	Cabernet Sauvignon
SVITVVI_VCABSAUV08_V1.1.HAP1.CHR02_14796486	69.25	2	14796486	63	Cabernet Sauvignon
SVITVVI_VCABSAUV08_V1.1.HAP1.CHR02_13839691	69.25	2	13839691	63	Cabernet Sauvignon
SVITVVI_VCABSAUV08_V1.1.HAP1.CHR02_13894225	69.25	2	13894225	63	Cabernet Sauvignon
SVITVVI_VCABSAUV08_V1.1.HAP1.CHR02_13849479	68.17	2	13849479	64	Cabernet Sauvignon
SVITVVI_VCABSAUV08_V1.1.HAP1.CHR02_14587818	67.08	2	14587818	65	Cabernet Sauvignon
SVITVVI_VCABSAUV08_V1.1.HAP1.CHR02_13572392	63.86	2	13572392	66	Cabernet Sauvignon
SVITVVI_VCABSAUV08_V1.1.HAP1.CHR02_11996473	60.65	2	11996473	67	Cabernet Sauvignon
SVITVVI_VCABSAUV08_V1.1.HAP1.CHR02_10696126	60.65	2	10696126	67	Cabernet Sauvignon
SVITVVI_VCABSAUV08_V1.1.HAP1.CHR02_10652048	60.65	2	10652048	67	Cabernet Sauvignon
SVITVVI_VCABSAUV08_V1.1.HAP1.CHR02_10285287	60.65	2	10285287	67	Cabernet Sauvignon
SVITVVI_VCABSAUV08_V1.1.HAP1.CHR02_10280670	60.65	2	10280670	67	Cabernet Sauvignon
SVITVVI_VCABSAUV08_V1.1.HAP1.CHR02_11632188	60.65	2	11632188	67	Cabernet Sauvignon
SVITVVI_VCABSAUV08_V1.1.HAP1.CHR02_10285173	59.69	2	10285173	68	Cabernet Sauvignon
SVITVVI_VCABSAUV08_V1.1.HAP1.CHR02_9296983	58.73	2	9296983	69	Cabernet Sauvignon
SVITVVI_VCABSAUV08_V1.1.HAP1.CHR02_10283120	58.73	2	10283120	69	Cabernet Sauvignon
SVITVVI_VCABSAUV08_V1.1.HAP1.CHR02_10535043	58.73	2	10535043	69	Cabernet Sauvignon
SVITVVI_VCABSAUV08_V1.1.HAP1.CHR02_11632425	57.83	2	11632425	70	Cabernet Sauvignon
SVITVVI_VCABSAUV08_V1.1.HAP1.CHR02_12169624	56.93	2	12169624	71	Cabernet Sauvignon
SVITVVI_VCABSAUV08_V1.1.HAP1.CHR02_12171673	56.93	2	12171673	71	Cabernet Sauvignon
SVITVVI_VCABSAUV08_V1.1.HAP1.CHR02_10151759	56.93	2	10151759	71	Cabernet Sauvignon
SVITVVI_VCABSAUV08_V1.1.HAP1.CHR02_10562436	56.93	2	10562436	71	Cabernet Sauvignon
SVITVVI_VCABSAUV08_V1.1.HAP1.CHR02_12220599	56.57	2	12220599	72	Cabernet Sauvignon
SVITVVI_VCABSAUV08_V1.1.HAP1.CHR02_9915854	56.21	2	9915854	73	Cabernet Sauvignon
SVITVVI_VCABSAUV08_V1.1.HAP1.CHR02_9507003	56.21	2	9507003	73	Cabernet Sauvignon
SVITVVI_VCABSAUV08_V1.1.HAP1.CHR02_9408137	56.21	2	9408137	73	Cabernet Sauvignon
SVITVVI_VCABSAUV08_V1.1.HAP1.CHR02_9665419	56.21	2	9665419	73	Cabernet Sauvignon
SVITVVI_VCABSAUV08_V1.1.HAP1.CHR02_9843748	56.21	2	9843748	73	Cabernet Sauvignon
SVITVVI_VCABSAUV08_V1.1.HAP1.CHR02_9843856	56.21	2	9843856	73	Cabernet Sauvignon
SVITVVI_VCABSAUV08_V1.1.HAP1.CHR02_9863333	56.21	2	9863333	73	Cabernet Sauvignon
SVITVVI_VCABSAUV08_V1.1.HAP1.CHR02_9843280	55.85	2	9843280	74	Cabernet Sauvignon
SVITVVI_VCABSAUV08_V1.1.HAP1.CHR02_9297066	55.48	2	9297066	75	Cabernet Sauvignon
SVITVVI_VCABSAUV08_V1.1.HAP1.CHR02_9191818	55.48	2	9191818	75	Cabernet Sauvignon
SVITVVI_VCABSAUV08_V1.1.HAP1.CHR02_9023323	54.76	2	9023323	76	Cabernet Sauvignon
SVITVVI_VCABSAUV08_V1.1.HAP1.CHR02_8645114	53.31	2	8645114	77	Cabernet Sauvignon
SVITVVI_VCABSAUV08_V1.1.HAP1.CHR02_8529159	53.31	2	8529159	77	Cabernet Sauvignon
SVITVVI_VCABSAUV08_V1.1.HAP1.CHR02_8505114	53.31	2	8505114	77	Cabernet Sauvignon
SVITVVI_VCABSAUV08_V1.1.HAP1.CHR02_8344197	51.13	2	8344197	78	Cabernet Sauvignon
SVITVVI_VCABSAUV08_V1.1.HAP1.CHR02_8292781	51.13	2	8292781	78	Cabernet Sauvignon
SVITVVI_VCABSAUV08_V1.1.HAP1.CHR02_7143552	48.96	2	7143552	79	Cabernet Sauvignon
SVITVVI_VCABSAUV08_V1.1.HAP1.CHR02_8213649	48.96	2	8213649	79	Cabernet Sauvignon
SVITVVI_VCABSAUV08_V1.1.HAP1.CHR02_8225762	48.96	2	8225762	79	Cabernet Sauvignon
SVITVVI_VCABSAUV08_V1.1.HAP1.CHR02_7720424	48.96	2	7720424	79	Cabernet Sauvignon
SVITVVI_VCABSAUV08_V1.1.HAP1.CHR02_7079953	48.96	2	7079953	79	Cabernet Sauvignon
SVITVVI_VCABSAUV08_V1.1.HAP1.CHR02_8207814	48.96	2	8207814	79	Cabernet Sauvignon
SVITVVI_VCABSAUV08_V1.1.HAP1.CHR02_7725223	48.96	2	7725223	79	Cabernet Sauvignon
SVITVVI_VCABSAUV08_V1.1.HAP1.CHR02_7020257	48.6	2	7020257	80	Cabernet Sauvignon
SVITVVI_VCABSAUV08_V1.1.HAP1.CHR02_8067730	48.23	2	8067730	81	Cabernet Sauvignon
SVITVVI_VCABSAUV08_V1.1.HAP1.CHR02_7079880	48.23	2	7079880	81	Cabernet Sauvignon
SVITVVI_VCABSAUV08_V1.1.HAP1.CHR02_6889147	47.51	2	6889147	82	Cabernet Sauvignon
SVITVVI_VCABSAUV08_V1.1.HAP1.CHR02_6889246	47.51	2	6889246	82	Cabernet Sauvignon
SVITVVI_VCABSAUV08_V1.1.HAP1.CHR02_7899440	45.7	2	7899440	83	Cabernet Sauvignon
SVITVVI_VCABSAUV08_V1.1.HAP1.CHR02_6514034	43.88	2	6514034	84	Cabernet Sauvignon
SVITVVI_VCABSAUV08_V1.1.HAP1.CHR02_6561618	43.52	2	6561618	85	Cabernet Sauvignon
SVITVVI_VCABSAUV08_V1.1.HAP1.CHR02_6787780	43.16	2	6787780	86	Cabernet Sauvignon
SVITVVI_VCABSAUV08_V1.1.HAP1.CHR02_6550501	42.44	2	6550501	87	Cabernet Sauvignon
SVITVVI_VCABSAUV08_V1.1.HAP1.CHR02_6061236	42.44	2	6061236	87	Cabernet Sauvignon
SVITVVI_VCABSAUV08_V1.1.HAP1.CHR02_6710436	42.44	2	6710436	87	Cabernet Sauvignon
SVITVVI_VCABSAUV08_V1.1.HAP1.CHR02_6515861	42.44	2	6515861	87	Cabernet Sauvignon
SVITVVI_VCABSAUV08_V1.1.HAP1.CHR02_6023931	42.44	2	6023931	87	Cabernet Sauvignon
SVITVVI_VCABSAUV08_V1.1.HAP1.CHR02_6262527	42.44	2	6262527	87	Cabernet Sauvignon
SVITVVI_VCABSAUV08_V1.1.HAP1.CHR02_6561533	42.43	2	6561533	88	Cabernet Sauvignon
SVITVVI_VCABSAUV08_V1.1.HAP1.CHR02_6298120	42.07	2	6298120	89	Cabernet Sauvignon
SVITVVI_VCABSAUV08_V1.1.HAP1.CHR02_6259625	41.71	2	6259625	90	Cabernet Sauvignon
SVITVVI_VCABSAUV08_V1.1.HAP1.CHR02_5871881	40.26	2	5871881	91	Cabernet Sauvignon
SVITVVI_VCABSAUV08_V1.1.HAP1.CHR02_5942372	40.26	2	5942372	91	Cabernet Sauvignon
SVITVVI_VCABSAUV08_V1.1.HAP1.CHR02_5944578	40.26	2	5944578	91	Cabernet Sauvignon
SVITVVI_VCABSAUV08_V1.1.HAP1.CHR02_5818929	39.54	2	5818929	92	Cabernet Sauvignon
SVITVVI_VCABSAUV08_V1.1.HAP1.CHR02_5830108	38.81	2	5830108	93	Cabernet Sauvignon
SVITVVI_VCABSAUV08_V1.1.HAP1.CHR02_5590217	38.09	2	5590217	94	Cabernet Sauvignon
SVITVVI_VCABSAUV08_V1.1.HAP1.CHR02_5481145	38.09	2	5481145	94	Cabernet Sauvignon
SVITVVI_VCABSAUV08_V1.1.HAP1.CHR02_5631964	38.09	2	5631964	94	Cabernet Sauvignon
SVITVVI_VCABSAUV08_V1.1.HAP1.CHR02_4946486	35.18	2	4946486	95	Cabernet Sauvignon
SVITVVI_VCABSAUV08_V1.1.HAP1.CHR02_4839388	35.18	2	4839388	95	Cabernet Sauvignon
SVITVVI_VCABSAUV08_V1.1.HAP1.CHR02_5000452	34.46	2	5000452	96	Cabernet Sauvignon
SVITVVI_VCABSAUV08_V1.1.HAP1.CHR02_4663230	33.01	2	4663230	97	Cabernet Sauvignon
SVITVVI_VCABSAUV08_V1.1.HAP1.CHR02_4740932	33.01	2	4740932	97	Cabernet Sauvignon
SVITVVI_VCABSAUV08_V1.1.HAP1.CHR02_4764877	33.01	2	4764877	97	Cabernet Sauvignon
SVITVVI_VCABSAUV08_V1.1.HAP1.CHR02_4642792	33.01	2	4642792	97	Cabernet Sauvignon
SVITVVI_VCABSAUV08_V1.1.HAP1.CHR02_4499510	33.01	2	4499510	97	Cabernet Sauvignon
SVITVVI_VCABSAUV08_V1.1.HAP1.CHR02_4532698	33.01	2	4532698	97	Cabernet Sauvignon
SVITVVI_VCABSAUV08_V1.1.HAP1.CHR02_4583672	33.01	2	4583672	97	Cabernet Sauvignon
SVITVVI_VCABSAUV08_V1.1.HAP1.CHR02_4729617	33.01	2	4729617	97	Cabernet Sauvignon
SVITVVI_VCABSAUV08_V1.1.HAP1.CHR02_4729780	33.01	2	4729780	97	Cabernet Sauvignon
SVITVVI_VCABSAUV08_V1.1.HAP1.CHR02_4729699	33.01	2	4729699	97	Cabernet Sauvignon
SVITVVI_VCABSAUV08_V1.1.HAP1.CHR02_4663320	33.01	2	4663320	97	Cabernet Sauvignon
SVITVVI_VCABSAUV08_V1.1.HAP1.CHR02_4613303	32.65	2	4613303	98	Cabernet Sauvignon
SVITVVI_VCABSAUV08_V1.1.HAP1.CHR02_4642889	32.28	2	4642889	99	Cabernet Sauvignon
SVITVVI_VCABSAUV08_V1.1.HAP1.CHR02_4784562	32.28	2	4784562	99	Cabernet Sauvignon
SVITVVI_VCABSAUV08_V1.1.HAP1.CHR02_4361748	30.11	2	4361748	100	Cabernet Sauvignon
SVITVVI_VCABSAUV08_V1.1.HAP1.CHR02_4171536	28.66	2	4171536	101	Cabernet Sauvignon
SVITVVI_VCABSAUV08_V1.1.HAP1.CHR02_4016222	27.21	2	4016222	102	Cabernet Sauvignon
SVITVVI_VCABSAUV08_V1.1.HAP1.CHR02_3771738	25.76	2	3771738	103	Cabernet Sauvignon
SVITVVI_VCABSAUV08_V1.1.HAP1.CHR02_3833920	25.76	2	3833920	103	Cabernet Sauvignon
SVITVVI_VCABSAUV08_V1.1.HAP1.CHR02_3739886	24.31	2	3739886	104	Cabernet Sauvignon
SVITVVI_VCABSAUV08_V1.1.HAP1.CHR02_3440482	23.59	2	3440482	105	Cabernet Sauvignon
SVITVVI_VCABSAUV08_V1.1.HAP1.CHR02_3654345	23.59	2	3654345	105	Cabernet Sauvignon
SVITVVI_VCABSAUV08_V1.1.HAP1.CHR02_3618529	23.59	2	3618529	105	Cabernet Sauvignon
SVITVVI_VCABSAUV08_V1.1.HAP1.CHR02_3448137	22.14	2	3448137	106	Cabernet Sauvignon
SVITVVI_VCABSAUV08_V1.1.HAP1.CHR02_3405968	22.14	2	3405968	106	Cabernet Sauvignon
SVITVVI_VCABSAUV08_V1.1.HAP1.CHR02_3342351	20.69	2	3342351	107	Cabernet Sauvignon
SVITVVI_VCABSAUV08_V1.1.HAP1.CHR02_3088660	19.96	2	3088660	108	Cabernet Sauvignon
SVITVVI_VCABSAUV08_V1.1.HAP1.CHR02_2817395	19.24	2	2817395	109	Cabernet Sauvignon
SVITVVI_VCABSAUV08_V1.1.HAP1.CHR02_2895227	18.51	2	2895227	110	Cabernet Sauvignon
SVITVVI_VCABSAUV08_V1.1.HAP1.CHR02_2839015	18.51	2	2839015	110	Cabernet Sauvignon
SVITVVI_VCABSAUV08_V1.1.HAP1.CHR02_2848372	18.51	2	2848372	110	Cabernet Sauvignon
SVITVVI_VCABSAUV08_V1.1.HAP1.CHR02_3025279	18.51	2	3025279	110	Cabernet Sauvignon
SVITVVI_VCABSAUV08_V1.1.HAP1.CHR02_2798652	17.06	2	2798652	111	Cabernet Sauvignon
SVITVVI_VCABSAUV08_V1.1.HAP1.CHR02_2701832	15.61	2	2701832	112	Cabernet Sauvignon
SVITVVI_VCABSAUV08_V1.1.HAP1.CHR02_2288555	14.89	2	2288555	113	Cabernet Sauvignon
SVITVVI_VCABSAUV08_V1.1.HAP1.CHR02_1709042	14.16	2	1709042	114	Cabernet Sauvignon
SVITVVI_VCABSAUV08_V1.1.HAP1.CHR02_2306211	14.16	2	2306211	114	Cabernet Sauvignon
SVITVVI_VCABSAUV08_V1.1.HAP1.CHR02_2301927	14.16	2	2301927	114	Cabernet Sauvignon
SVITVVI_VCABSAUV08_V1.1.HAP1.CHR02_1983566	14.16	2	1983566	114	Cabernet Sauvignon
SVITVVI_VCABSAUV08_V1.1.HAP1.CHR02_2288692	14.16	2	2288692	114	Cabernet Sauvignon
SVITVVI_VCABSAUV08_V1.1.HAP1.CHR02_1947364	14.16	2	1947364	114	Cabernet Sauvignon
SVITVVI_VCABSAUV08_V1.1.HAP1.CHR02_2024156	14.16	2	2024156	114	Cabernet Sauvignon
SVITVVI_VCABSAUV08_V1.1.HAP1.CHR02_2180510	14.16	2	2180510	114	Cabernet Sauvignon
SVITVVI_VCABSAUV08_V1.1.HAP1.CHR02_2148502	13.8	2	2148502	115	Cabernet Sauvignon
SVITVVI_VCABSAUV08_V1.1.HAP1.CHR02_2286615	13.8	2	2286615	115	Cabernet Sauvignon
SVITVVI_VCABSAUV08_V1.1.HAP1.CHR02_2660844	13.44	2	2660844	116	Cabernet Sauvignon
SVITVVI_VCABSAUV08_V1.1.HAP1.CHR02_2543104	13.44	2	2543104	116	Cabernet Sauvignon
SVITVVI_VCABSAUV08_V1.1.HAP1.CHR02_2542670	13.44	2	2542670	116	Cabernet Sauvignon
SVITVVI_VCABSAUV08_V1.1.HAP1.CHR02_2580214	13.44	2	2580214	116	Cabernet Sauvignon
SVITVVI_VCABSAUV08_V1.1.HAP1.CHR02_2390669	13.44	2	2390669	116	Cabernet Sauvignon
SVITVVI_VCABSAUV08_V1.1.HAP1.CHR02_2286757	13.44	2	2286757	116	Cabernet Sauvignon
SVITVVI_VCABSAUV08_V1.1.HAP1.CHR02_2583573	13.08	2	2583573	117	Cabernet Sauvignon
SVITVVI_VCABSAUV08_V1.1.HAP1.CHR02_2183251	12.71	2	2183251	118	Cabernet Sauvignon
SVITVVI_VCABSAUV08_V1.1.HAP1.CHR02_2288619	12.71	2	2288619	118	Cabernet Sauvignon
SVITVVI_VCABSAUV08_V1.1.HAP1.CHR02_2316016	12.71	2	2316016	118	Cabernet Sauvignon
SVITVVI_VCABSAUV08_V1.1.HAP1.CHR02_1763591	11.26	2	1763591	119	Cabernet Sauvignon
SVITVVI_VCABSAUV08_V1.1.HAP1.CHR02_1784968	11.26	2	1784968	119	Cabernet Sauvignon
SVITVVI_VCABSAUV08_V1.1.HAP1.CHR02_496884	6.17	2	496884	120	Cabernet Sauvignon
SVITVVI_VCABSAUV08_V1.1.HAP1.CHR02_571887	6.17	2	571887	120	Cabernet Sauvignon
SVITVVI_VCABSAUV08_V1.1.HAP1.CHR02_113417	6.17	2	113417	120	Cabernet Sauvignon
SVITVVI_VCABSAUV08_V1.1.HAP1.CHR02_1349480	6.17	2	1349480	120	Cabernet Sauvignon
SVITVVI_VCABSAUV08_V1.1.HAP1.CHR02_546464	6.17	2	546464	120	Cabernet Sauvignon
SVITVVI_VCABSAUV08_V1.1.HAP1.CHR02_497284	5.45	2	497284	121	Cabernet Sauvignon
SVITVVI_VCABSAUV08_V1.1.HAP1.CHR02_304651	5.45	2	304651	121	Cabernet Sauvignon
SVITVVI_VCABSAUV08_V1.1.HAP1.CHR02_550490	5.45	2	550490	121	Cabernet Sauvignon
SVITVVI_VCABSAUV08_V1.1.HAP1.CHR02_721123	5.45	2	721123	121	Cabernet Sauvignon
SVITVVI_VCABSAUV08_V1.1.HAP1.CHR02_778095	5.45	2	778095	121	Cabernet Sauvignon
SVITVVI_VCABSAUV08_V1.1.HAP1.CHR02_942808	5.45	2	942808	121	Cabernet Sauvignon
SVITVVI_VCABSAUV08_V1.1.HAP1.CHR02_877133	5.45	2	877133	121	Cabernet Sauvignon
SVITVVI_VCABSAUV08_V1.1.HAP1.CHR02_856719	5.45	2	856719	121	Cabernet Sauvignon
SVITVVI_VCABSAUV08_V1.1.HAP1.CHR02_166883	5.45	2	166883	121	Cabernet Sauvignon
SVITVVI_VCABSAUV08_V1.1.HAP1.CHR02_251296	5.45	2	251296	121	Cabernet Sauvignon
SVITVVI_VCABSAUV08_V1.1.HAP1.CHR02_1108158	5.45	2	1108158	121	Cabernet Sauvignon
SVITVVI_VCABSAUV08_V1.1.HAP1.CHR02_715334	5.45	2	715334	121	Cabernet Sauvignon
SVITVVI_VCABSAUV08_V1.1.HAP1.CHR02_265917	5.45	2	265917	121	Cabernet Sauvignon
SVITVVI_VCABSAUV08_V1.1.HAP1.CHR02_94115	5.45	2	94115	121	Cabernet Sauvignon
SVITVVI_VCABSAUV08_V1.1.HAP1.CHR02_188357	5.45	2	188357	121	Cabernet Sauvignon
SVITVVI_VCABSAUV08_V1.1.HAP1.CHR02_242264	5.45	2	242264	121	Cabernet Sauvignon
SVITVVI_VCABSAUV08_V1.1.HAP1.CHR02_242382	5.45	2	242382	121	Cabernet Sauvignon
SVITVVI_VCABSAUV08_V1.1.HAP1.CHR02_795858	5.45	2	795858	121	Cabernet Sauvignon
SVITVVI_VCABSAUV08_V1.1.HAP1.CHR02_722134	0	2	722134	122	Cabernet Sauvignon
SVITVVI_VCABSAUV08_V1.1.HAP1.CHR03_373684	0	3	373684	123	Cabernet Sauvignon
SVITVVI_VCABSAUV08_V1.1.HAP1.CHR03_401607	2.29	3	401607	124	Cabernet Sauvignon
SVITVVI_VCABSAUV08_V1.1.HAP1.CHR03_27641	2.29	3	27641	124	Cabernet Sauvignon
SVITVVI_VCABSAUV08_V1.1.HAP1.CHR03_28058	2.29	3	28058	124	Cabernet Sauvignon
SVITVVI_VCABSAUV08_V1.1.HAP1.CHR03_319138	2.29	3	319138	124	Cabernet Sauvignon
SVITVVI_VCABSAUV08_V1.1.HAP1.CHR03_955036	3.74	3	955036	125	Cabernet Sauvignon
SVITVVI_VCABSAUV08_V1.1.HAP1.CHR03_955106	3.74	3	955106	125	Cabernet Sauvignon
SVITVVI_VCABSAUV08_V1.1.HAP1.CHR03_954925	3.74	3	954925	125	Cabernet Sauvignon
SVITVVI_VCABSAUV08_V1.1.HAP1.CHR03_901992	3.74	3	901992	125	Cabernet Sauvignon
SVITVVI_VCABSAUV08_V1.1.HAP1.CHR03_847846	3.74	3	847846	125	Cabernet Sauvignon
SVITVVI_VCABSAUV08_V1.1.HAP1.CHR03_922889	3.74	3	922889	125	Cabernet Sauvignon
SVITVVI_VCABSAUV08_V1.1.HAP1.CHR03_923021	3.74	3	923021	125	Cabernet Sauvignon
SVITVVI_VCABSAUV08_V1.1.HAP1.CHR03_933045	3.74	3	933045	125	Cabernet Sauvignon
SVITVVI_VCABSAUV08_V1.1.HAP1.CHR03_955437	3.74	3	955437	125	Cabernet Sauvignon
SVITVVI_VCABSAUV08_V1.1.HAP1.CHR03_976791	3.74	3	976791	125	Cabernet Sauvignon
SVITVVI_VCABSAUV08_V1.1.HAP1.CHR03_1136712	3.74	3	1136712	125	Cabernet Sauvignon
SVITVVI_VCABSAUV08_V1.1.HAP1.CHR03_1175985	3.74	3	1175985	125	Cabernet Sauvignon
SVITVVI_VCABSAUV08_V1.1.HAP1.CHR03_989226	3.74	3	989226	125	Cabernet Sauvignon
SVITVVI_VCABSAUV08_V1.1.HAP1.CHR03_831462	3.74	3	831462	125	Cabernet Sauvignon
SVITVVI_VCABSAUV08_V1.1.HAP1.CHR03_989290	3.74	3	989290	125	Cabernet Sauvignon
SVITVVI_VCABSAUV08_V1.1.HAP1.CHR03_987030	4.16	3	987030	126	Cabernet Sauvignon
SVITVVI_VCABSAUV08_V1.1.HAP1.CHR03_1319248	4.58	3	1319248	127	Cabernet Sauvignon
SVITVVI_VCABSAUV08_V1.1.HAP1.CHR03_1469353	8.82	3	1469353	128	Cabernet Sauvignon
SVITVVI_VCABSAUV08_V1.1.HAP1.CHR03_1430780	9.55	3	1430780	129	Cabernet Sauvignon
SVITVVI_VCABSAUV08_V1.1.HAP1.CHR03_1523452	12.26	3	1523452	130	Cabernet Sauvignon
SVITVVI_VCABSAUV08_V1.1.HAP1.CHR03_1646582	12.26	3	1646582	130	Cabernet Sauvignon
SVITVVI_VCABSAUV08_V1.1.HAP1.CHR03_1618576	12.26	3	1618576	130	Cabernet Sauvignon
SVITVVI_VCABSAUV08_V1.1.HAP1.CHR03_2543513	16.81	3	2543513	131	Cabernet Sauvignon
SVITVVI_VCABSAUV08_V1.1.HAP1.CHR03_2951040	16.81	3	2951040	131	Cabernet Sauvignon
SVITVVI_VCABSAUV08_V1.1.HAP1.CHR03_2922632	16.81	3	2922632	131	Cabernet Sauvignon
SVITVVI_VCABSAUV08_V1.1.HAP1.CHR03_2896445	16.81	3	2896445	131	Cabernet Sauvignon
SVITVVI_VCABSAUV08_V1.1.HAP1.CHR03_3907364	26.66	3	3907364	132	Cabernet Sauvignon
SVITVVI_VCABSAUV08_V1.1.HAP1.CHR03_4020557	26.66	3	4020557	132	Cabernet Sauvignon
SVITVVI_VCABSAUV08_V1.1.HAP1.CHR03_4020479	26.66	3	4020479	132	Cabernet Sauvignon
SVITVVI_VCABSAUV08_V1.1.HAP1.CHR03_4040636	27.23	3	4040636	133	Cabernet Sauvignon
SVITVVI_VCABSAUV08_V1.1.HAP1.CHR03_4161500	27.81	3	4161500	134	Cabernet Sauvignon
SVITVVI_VCABSAUV08_V1.1.HAP1.CHR03_5463887	27.81	3	5463887	134	Cabernet Sauvignon
SVITVVI_VCABSAUV08_V1.1.HAP1.CHR03_4645921	27.81	3	4645921	134	Cabernet Sauvignon
SVITVVI_VCABSAUV08_V1.1.HAP1.CHR03_4048572	27.81	3	4048572	134	Cabernet Sauvignon
SVITVVI_VCABSAUV08_V1.1.HAP1.CHR03_4065458	27.81	3	4065458	134	Cabernet Sauvignon
SVITVVI_VCABSAUV08_V1.1.HAP1.CHR03_12116799	27.81	3	12116799	134	Cabernet Sauvignon
SVITVVI_VCABSAUV08_V1.1.HAP1.CHR03_4155022	27.81	3	4155022	134	Cabernet Sauvignon
SVITVVI_VCABSAUV08_V1.1.HAP1.CHR03_4174830	27.81	3	4174830	134	Cabernet Sauvignon
SVITVVI_VCABSAUV08_V1.1.HAP1.CHR03_4216381	27.81	3	4216381	134	Cabernet Sauvignon
SVITVVI_VCABSAUV08_V1.1.HAP1.CHR03_4377633	27.81	3	4377633	134	Cabernet Sauvignon
SVITVVI_VCABSAUV08_V1.1.HAP1.CHR03_4474171	27.81	3	4474171	134	Cabernet Sauvignon
SVITVVI_VCABSAUV08_V1.1.HAP1.CHR03_4645325	27.81	3	4645325	134	Cabernet Sauvignon
SVITVVI_VCABSAUV08_V1.1.HAP1.CHR03_12116958	27.81	3	12116958	134	Cabernet Sauvignon
SVITVVI_VCABSAUV08_V1.1.HAP1.CHR03_4153195	27.81	3	4153195	134	Cabernet Sauvignon
SVITVVI_VCABSAUV08_V1.1.HAP1.CHR03_5367013	29.26	3	5367013	135	Cabernet Sauvignon
SVITVVI_VCABSAUV08_V1.1.HAP1.CHR03_5256852	30.71	3	5256852	136	Cabernet Sauvignon
SVITVVI_VCABSAUV08_V1.1.HAP1.CHR03_5331162	30.71	3	5331162	136	Cabernet Sauvignon
SVITVVI_VCABSAUV08_V1.1.HAP1.CHR03_5332119	30.71	3	5332119	136	Cabernet Sauvignon
SVITVVI_VCABSAUV08_V1.1.HAP1.CHR03_5364685	30.71	3	5364685	136	Cabernet Sauvignon
SVITVVI_VCABSAUV08_V1.1.HAP1.CHR03_4941633	30.71	3	4941633	136	Cabernet Sauvignon
SVITVVI_VCABSAUV08_V1.1.HAP1.CHR03_5332248	30.71	3	5332248	136	Cabernet Sauvignon
SVITVVI_VCABSAUV08_V1.1.HAP1.CHR03_5332184	30.71	3	5332184	136	Cabernet Sauvignon
SVITVVI_VCABSAUV08_V1.1.HAP1.CHR03_4962923	30.71	3	4962923	136	Cabernet Sauvignon
SVITVVI_VCABSAUV08_V1.1.HAP1.CHR03_5157358	32.88	3	5157358	137	Cabernet Sauvignon
SVITVVI_VCABSAUV08_V1.1.HAP1.CHR03_5886831	33.61	3	5886831	138	Cabernet Sauvignon
SVITVVI_VCABSAUV08_V1.1.HAP1.CHR03_6469758	34.33	3	6469758	139	Cabernet Sauvignon
SVITVVI_VCABSAUV08_V1.1.HAP1.CHR03_6469827	34.33	3	6469827	139	Cabernet Sauvignon
SVITVVI_VCABSAUV08_V1.1.HAP1.CHR03_6084695	34.33	3	6084695	139	Cabernet Sauvignon
SVITVVI_VCABSAUV08_V1.1.HAP1.CHR03_6209925	34.33	3	6209925	139	Cabernet Sauvignon
SVITVVI_VCABSAUV08_V1.1.HAP1.CHR03_6209861	34.33	3	6209861	139	Cabernet Sauvignon
SVITVVI_VCABSAUV08_V1.1.HAP1.CHR03_6070822	34.33	3	6070822	139	Cabernet Sauvignon
SVITVVI_VCABSAUV08_V1.1.HAP1.CHR03_6462300	34.33	3	6462300	139	Cabernet Sauvignon
SVITVVI_VCABSAUV08_V1.1.HAP1.CHR03_5741507	34.33	3	5741507	139	Cabernet Sauvignon
SVITVVI_VCABSAUV08_V1.1.HAP1.CHR03_5873286	34.33	3	5873286	139	Cabernet Sauvignon
SVITVVI_VCABSAUV08_V1.1.HAP1.CHR03_6084765	34.69	3	6084765	140	Cabernet Sauvignon
SVITVVI_VCABSAUV08_V1.1.HAP1.CHR03_6659327	35.06	3	6659327	141	Cabernet Sauvignon
SVITVVI_VCABSAUV08_V1.1.HAP1.CHR03_6366145	35.06	3	6366145	141	Cabernet Sauvignon
SVITVVI_VCABSAUV08_V1.1.HAP1.CHR03_6717111	35.78	3	6717111	142	Cabernet Sauvignon
SVITVVI_VCABSAUV08_V1.1.HAP1.CHR03_6764873	35.78	3	6764873	142	Cabernet Sauvignon
SVITVVI_VCABSAUV08_V1.1.HAP1.CHR03_6766375	35.78	3	6766375	142	Cabernet Sauvignon
SVITVVI_VCABSAUV08_V1.1.HAP1.CHR03_6981187	35.78	3	6981187	142	Cabernet Sauvignon
SVITVVI_VCABSAUV08_V1.1.HAP1.CHR03_6721060	35.78	3	6721060	142	Cabernet Sauvignon
SVITVVI_VCABSAUV08_V1.1.HAP1.CHR03_6818650	35.78	3	6818650	142	Cabernet Sauvignon
SVITVVI_VCABSAUV08_V1.1.HAP1.CHR03_7043286	36.51	3	7043286	143	Cabernet Sauvignon
SVITVVI_VCABSAUV08_V1.1.HAP1.CHR03_7191569	37.23	3	7191569	144	Cabernet Sauvignon
SVITVVI_VCABSAUV08_V1.1.HAP1.CHR03_7282847	37.96	3	7282847	145	Cabernet Sauvignon
SVITVVI_VCABSAUV08_V1.1.HAP1.CHR03_7282918	37.96	3	7282918	145	Cabernet Sauvignon
SVITVVI_VCABSAUV08_V1.1.HAP1.CHR03_7470677	38.68	3	7470677	146	Cabernet Sauvignon
SVITVVI_VCABSAUV08_V1.1.HAP1.CHR03_8024292	43.04	3	8024292	147	Cabernet Sauvignon
SVITVVI_VCABSAUV08_V1.1.HAP1.CHR03_9936621	47.4	3	9936621	148	Cabernet Sauvignon
SVITVVI_VCABSAUV08_V1.1.HAP1.CHR03_11006349	49.51	3	11006349	149	Cabernet Sauvignon
SVITVVI_VCABSAUV08_V1.1.HAP1.CHR03_16523289	53.93	3	16523289	150	Cabernet Sauvignon
SVITVVI_VCABSAUV08_V1.1.HAP1.CHR03_11278751	53.93	3	11278751	150	Cabernet Sauvignon
SVITVVI_VCABSAUV08_V1.1.HAP1.CHR03_9397385	53.93	3	9397385	150	Cabernet Sauvignon
SVITVVI_VCABSAUV08_V1.1.HAP1.CHR03_14822662	53.93	3	14822662	150	Cabernet Sauvignon
SVITVVI_VCABSAUV08_V1.1.HAP1.CHR03_17379634	53.93	3	17379634	150	Cabernet Sauvignon
SVITVVI_VCABSAUV08_V1.1.HAP1.CHR03_16011948	53.93	3	16011948	150	Cabernet Sauvignon
SVITVVI_VCABSAUV08_V1.1.HAP1.CHR03_13772795	53.93	3	13772795	150	Cabernet Sauvignon
SVITVVI_VCABSAUV08_V1.1.HAP1.CHR03_16012361	53.93	3	16012361	150	Cabernet Sauvignon
SVITVVI_VCABSAUV08_V1.1.HAP1.CHR03_16840100	53.93	3	16840100	150	Cabernet Sauvignon
SVITVVI_VCABSAUV08_V1.1.HAP1.CHR03_11498186	53.93	3	11498186	150	Cabernet Sauvignon
SVITVVI_VCABSAUV08_V1.1.HAP1.CHR03_11278821	53.93	3	11278821	150	Cabernet Sauvignon
SVITVVI_VCABSAUV08_V1.1.HAP1.CHR03_10796199	53.93	3	10796199	150	Cabernet Sauvignon
SVITVVI_VCABSAUV08_V1.1.HAP1.CHR03_16070226	53.93	3	16070226	150	Cabernet Sauvignon
SVITVVI_VCABSAUV08_V1.1.HAP1.CHR03_17224017	53.93	3	17224017	150	Cabernet Sauvignon
SVITVVI_VCABSAUV08_V1.1.HAP1.CHR03_12116630	53.93	3	12116630	150	Cabernet Sauvignon
SVITVVI_VCABSAUV08_V1.1.HAP1.CHR03_17774252	53.93	3	17774252	150	Cabernet Sauvignon
SVITVVI_VCABSAUV08_V1.1.HAP1.CHR03_11016833	53.93	3	11016833	150	Cabernet Sauvignon
SVITVVI_VCABSAUV08_V1.1.HAP1.CHR03_13590372	53.93	3	13590372	150	Cabernet Sauvignon
SVITVVI_VCABSAUV08_V1.1.HAP1.CHR03_13602249	53.93	3	13602249	150	Cabernet Sauvignon
SVITVVI_VCABSAUV08_V1.1.HAP1.CHR03_9636412	53.93	3	9636412	150	Cabernet Sauvignon
SVITVVI_VCABSAUV08_V1.1.HAP1.CHR03_17659237	53.93	3	17659237	150	Cabernet Sauvignon
SVITVVI_VCABSAUV08_V1.1.HAP1.CHR03_11498119	53.93	3	11498119	150	Cabernet Sauvignon
SVITVVI_VCABSAUV08_V1.1.HAP1.CHR03_16624822	53.93	3	16624822	150	Cabernet Sauvignon
SVITVVI_VCABSAUV08_V1.1.HAP1.CHR04_1378318	0	4	1378318	151	Cabernet Sauvignon
SVITVVI_VCABSAUV08_V1.1.HAP1.CHR04_1337838	1.57	4	1337838	152	Cabernet Sauvignon
SVITVVI_VCABSAUV08_V1.1.HAP1.CHR04_1342738	1.57	4	1342738	152	Cabernet Sauvignon
SVITVVI_VCABSAUV08_V1.1.HAP1.CHR04_1342803	1.57	4	1342803	152	Cabernet Sauvignon
SVITVVI_VCABSAUV08_V1.1.HAP1.CHR04_552978	2.29	4	552978	153	Cabernet Sauvignon
SVITVVI_VCABSAUV08_V1.1.HAP1.CHR04_1314116	2.29	4	1314116	153	Cabernet Sauvignon
SVITVVI_VCABSAUV08_V1.1.HAP1.CHR04_650786	2.29	4	650786	153	Cabernet Sauvignon
SVITVVI_VCABSAUV08_V1.1.HAP1.CHR04_651675	2.29	4	651675	153	Cabernet Sauvignon
SVITVVI_VCABSAUV08_V1.1.HAP1.CHR04_527443	2.29	4	527443	153	Cabernet Sauvignon
SVITVVI_VCABSAUV08_V1.1.HAP1.CHR04_1330699	2.29	4	1330699	153	Cabernet Sauvignon
SVITVVI_VCABSAUV08_V1.1.HAP1.CHR04_1183852	2.3	4	1183852	154	Cabernet Sauvignon
SVITVVI_VCABSAUV08_V1.1.HAP1.CHR04_576589	2.3	4	576589	154	Cabernet Sauvignon
SVITVVI_VCABSAUV08_V1.1.HAP1.CHR04_1270268	2.3	4	1270268	154	Cabernet Sauvignon
SVITVVI_VCABSAUV08_V1.1.HAP1.CHR04_1330612	2.3	4	1330612	154	Cabernet Sauvignon
SVITVVI_VCABSAUV08_V1.1.HAP1.CHR04_736271	2.3	4	736271	154	Cabernet Sauvignon
SVITVVI_VCABSAUV08_V1.1.HAP1.CHR04_1098662	2.3	4	1098662	154	Cabernet Sauvignon
SVITVVI_VCABSAUV08_V1.1.HAP1.CHR04_1163345	2.3	4	1163345	154	Cabernet Sauvignon
SVITVVI_VCABSAUV08_V1.1.HAP1.CHR04_1522695	3.73	4	1522695	155	Cabernet Sauvignon
SVITVVI_VCABSAUV08_V1.1.HAP1.CHR04_1576134	3.73	4	1576134	155	Cabernet Sauvignon
SVITVVI_VCABSAUV08_V1.1.HAP1.CHR04_2128291	5.17	4	2128291	156	Cabernet Sauvignon
SVITVVI_VCABSAUV08_V1.1.HAP1.CHR04_2145558	5.17	4	2145558	156	Cabernet Sauvignon
SVITVVI_VCABSAUV08_V1.1.HAP1.CHR04_2257309	5.17	4	2257309	156	Cabernet Sauvignon
SVITVVI_VCABSAUV08_V1.1.HAP1.CHR04_2425600	5.17	4	2425600	156	Cabernet Sauvignon
SVITVVI_VCABSAUV08_V1.1.HAP1.CHR04_2155659	5.17	4	2155659	156	Cabernet Sauvignon
SVITVVI_VCABSAUV08_V1.1.HAP1.CHR04_2650998	7.33	4	2650998	157	Cabernet Sauvignon
SVITVVI_VCABSAUV08_V1.1.HAP1.CHR04_2939501	7.33	4	2939501	157	Cabernet Sauvignon
SVITVVI_VCABSAUV08_V1.1.HAP1.CHR04_2806613	7.33	4	2806613	157	Cabernet Sauvignon
SVITVVI_VCABSAUV08_V1.1.HAP1.CHR04_2600598	7.33	4	2600598	157	Cabernet Sauvignon
SVITVVI_VCABSAUV08_V1.1.HAP1.CHR04_3039844	7.33	4	3039844	157	Cabernet Sauvignon
SVITVVI_VCABSAUV08_V1.1.HAP1.CHR04_2830406	7.33	4	2830406	157	Cabernet Sauvignon
SVITVVI_VCABSAUV08_V1.1.HAP1.CHR04_2805367	7.33	4	2805367	157	Cabernet Sauvignon
SVITVVI_VCABSAUV08_V1.1.HAP1.CHR04_3410550	12.39	4	3410550	158	Cabernet Sauvignon
SVITVVI_VCABSAUV08_V1.1.HAP1.CHR04_3240402	12.39	4	3240402	158	Cabernet Sauvignon
SVITVVI_VCABSAUV08_V1.1.HAP1.CHR04_3952098	13.11	4	3952098	159	Cabernet Sauvignon
SVITVVI_VCABSAUV08_V1.1.HAP1.CHR04_3377313	13.11	4	3377313	159	Cabernet Sauvignon
SVITVVI_VCABSAUV08_V1.1.HAP1.CHR04_4027134	13.11	4	4027134	159	Cabernet Sauvignon
SVITVVI_VCABSAUV08_V1.1.HAP1.CHR04_4160834	13.11	4	4160834	159	Cabernet Sauvignon
SVITVVI_VCABSAUV08_V1.1.HAP1.CHR04_3777913	13.11	4	3777913	159	Cabernet Sauvignon
SVITVVI_VCABSAUV08_V1.1.HAP1.CHR04_3231148	13.11	4	3231148	159	Cabernet Sauvignon
SVITVVI_VCABSAUV08_V1.1.HAP1.CHR04_3405597	13.11	4	3405597	159	Cabernet Sauvignon
SVITVVI_VCABSAUV08_V1.1.HAP1.CHR04_4176259	13.11	4	4176259	159	Cabernet Sauvignon
SVITVVI_VCABSAUV08_V1.1.HAP1.CHR04_3704686	13.11	4	3704686	159	Cabernet Sauvignon
SVITVVI_VCABSAUV08_V1.1.HAP1.CHR04_3437181	13.47	4	3437181	160	Cabernet Sauvignon
SVITVVI_VCABSAUV08_V1.1.HAP1.CHR04_3534488	13.83	4	3534488	161	Cabernet Sauvignon
SVITVVI_VCABSAUV08_V1.1.HAP1.CHR04_3489447	13.83	4	3489447	161	Cabernet Sauvignon
SVITVVI_VCABSAUV08_V1.1.HAP1.CHR04_3493839	13.83	4	3493839	161	Cabernet Sauvignon
SVITVVI_VCABSAUV08_V1.1.HAP1.CHR04_3452369	14.55	4	3452369	162	Cabernet Sauvignon
SVITVVI_VCABSAUV08_V1.1.HAP1.CHR04_4133992	15.27	4	4133992	163	Cabernet Sauvignon
SVITVVI_VCABSAUV08_V1.1.HAP1.CHR04_4974507	17.43	4	4974507	164	Cabernet Sauvignon
SVITVVI_VCABSAUV08_V1.1.HAP1.CHR04_5242287	18.14	4	5242287	165	Cabernet Sauvignon
SVITVVI_VCABSAUV08_V1.1.HAP1.CHR04_5457406	18.15	4	5457406	166	Cabernet Sauvignon
SVITVVI_VCABSAUV08_V1.1.HAP1.CHR04_5457323	18.15	4	5457323	166	Cabernet Sauvignon
SVITVVI_VCABSAUV08_V1.1.HAP1.CHR04_5141643	18.15	4	5141643	166	Cabernet Sauvignon
SVITVVI_VCABSAUV08_V1.1.HAP1.CHR04_4980650	18.15	4	4980650	166	Cabernet Sauvignon
SVITVVI_VCABSAUV08_V1.1.HAP1.CHR04_5110726	18.15	4	5110726	166	Cabernet Sauvignon
SVITVVI_VCABSAUV08_V1.1.HAP1.CHR04_5463204	18.86	4	5463204	167	Cabernet Sauvignon
SVITVVI_VCABSAUV08_V1.1.HAP1.CHR04_5468193	19.58	4	5468193	168	Cabernet Sauvignon
SVITVVI_VCABSAUV08_V1.1.HAP1.CHR04_5510525	20.3	4	5510525	169	Cabernet Sauvignon
SVITVVI_VCABSAUV08_V1.1.HAP1.CHR04_5597513	20.3	4	5597513	169	Cabernet Sauvignon
SVITVVI_VCABSAUV08_V1.1.HAP1.CHR04_5599894	20.3	4	5599894	169	Cabernet Sauvignon
SVITVVI_VCABSAUV08_V1.1.HAP1.CHR04_5923765	21.38	4	5923765	170	Cabernet Sauvignon
SVITVVI_VCABSAUV08_V1.1.HAP1.CHR04_5828427	22.46	4	5828427	171	Cabernet Sauvignon
SVITVVI_VCABSAUV08_V1.1.HAP1.CHR04_5828610	22.46	4	5828610	171	Cabernet Sauvignon
SVITVVI_VCABSAUV08_V1.1.HAP1.CHR04_6946691	22.46	4	6946691	171	Cabernet Sauvignon
SVITVVI_VCABSAUV08_V1.1.HAP1.CHR04_7108155	22.46	4	7108155	171	Cabernet Sauvignon
SVITVVI_VCABSAUV08_V1.1.HAP1.CHR04_6960683	22.46	4	6960683	171	Cabernet Sauvignon
SVITVVI_VCABSAUV08_V1.1.HAP1.CHR04_7195322	22.46	4	7195322	171	Cabernet Sauvignon
SVITVVI_VCABSAUV08_V1.1.HAP1.CHR04_6976570	22.46	4	6976570	171	Cabernet Sauvignon
SVITVVI_VCABSAUV08_V1.1.HAP1.CHR04_5777400	22.46	4	5777400	171	Cabernet Sauvignon
SVITVVI_VCABSAUV08_V1.1.HAP1.CHR04_7836076	25.34	4	7836076	172	Cabernet Sauvignon
SVITVVI_VCABSAUV08_V1.1.HAP1.CHR04_7500205	25.34	4	7500205	172	Cabernet Sauvignon
SVITVVI_VCABSAUV08_V1.1.HAP1.CHR04_7836161	25.34	4	7836161	172	Cabernet Sauvignon
SVITVVI_VCABSAUV08_V1.1.HAP1.CHR04_7645569	25.34	4	7645569	172	Cabernet Sauvignon
SVITVVI_VCABSAUV08_V1.1.HAP1.CHR04_7436058	25.34	4	7436058	172	Cabernet Sauvignon
SVITVVI_VCABSAUV08_V1.1.HAP1.CHR04_7444073	25.34	4	7444073	172	Cabernet Sauvignon
SVITVVI_VCABSAUV08_V1.1.HAP1.CHR04_7983257	25.34	4	7983257	172	Cabernet Sauvignon
SVITVVI_VCABSAUV08_V1.1.HAP1.CHR04_8509358	26.78	4	8509358	173	Cabernet Sauvignon
SVITVVI_VCABSAUV08_V1.1.HAP1.CHR04_8181291	26.78	4	8181291	173	Cabernet Sauvignon
SVITVVI_VCABSAUV08_V1.1.HAP1.CHR04_8600077	26.78	4	8600077	173	Cabernet Sauvignon
SVITVVI_VCABSAUV08_V1.1.HAP1.CHR04_8739176	28.22	4	8739176	174	Cabernet Sauvignon
SVITVVI_VCABSAUV08_V1.1.HAP1.CHR04_9149653	30.38	4	9149653	175	Cabernet Sauvignon
SVITVVI_VCABSAUV08_V1.1.HAP1.CHR04_10008677	31.1	4	10008677	176	Cabernet Sauvignon
SVITVVI_VCABSAUV08_V1.1.HAP1.CHR04_10384851	31.82	4	10384851	177	Cabernet Sauvignon
SVITVVI_VCABSAUV08_V1.1.HAP1.CHR04_11374449	33.98	4	11374449	178	Cabernet Sauvignon
SVITVVI_VCABSAUV08_V1.1.HAP1.CHR04_11169268	33.98	4	11169268	178	Cabernet Sauvignon
SVITVVI_VCABSAUV08_V1.1.HAP1.CHR04_12049604	36.14	4	12049604	179	Cabernet Sauvignon
SVITVVI_VCABSAUV08_V1.1.HAP1.CHR04_12041510	36.14	4	12041510	179	Cabernet Sauvignon
SVITVVI_VCABSAUV08_V1.1.HAP1.CHR04_14727652	37.58	4	14727652	180	Cabernet Sauvignon
SVITVVI_VCABSAUV08_V1.1.HAP1.CHR04_14663733	37.58	4	14663733	180	Cabernet Sauvignon
SVITVVI_VCABSAUV08_V1.1.HAP1.CHR04_14420651	37.58	4	14420651	180	Cabernet Sauvignon
SVITVVI_VCABSAUV08_V1.1.HAP1.CHR04_14301408	37.58	4	14301408	180	Cabernet Sauvignon
SVITVVI_VCABSAUV08_V1.1.HAP1.CHR04_14650796	37.58	4	14650796	180	Cabernet Sauvignon
SVITVVI_VCABSAUV08_V1.1.HAP1.CHR04_15748764	40.46	4	15748764	181	Cabernet Sauvignon
SVITVVI_VCABSAUV08_V1.1.HAP1.CHR04_16177103	40.46	4	16177103	181	Cabernet Sauvignon
SVITVVI_VCABSAUV08_V1.1.HAP1.CHR04_15674029	40.46	4	15674029	181	Cabernet Sauvignon
SVITVVI_VCABSAUV08_V1.1.HAP1.CHR04_16844491	45.51	4	16844491	182	Cabernet Sauvignon
SVITVVI_VCABSAUV08_V1.1.HAP1.CHR04_17743229	45.51	4	17743229	182	Cabernet Sauvignon
SVITVVI_VCABSAUV08_V1.1.HAP1.CHR04_17707493	45.51	4	17707493	182	Cabernet Sauvignon
SVITVVI_VCABSAUV08_V1.1.HAP1.CHR04_17744371	45.51	4	17744371	182	Cabernet Sauvignon
SVITVVI_VCABSAUV08_V1.1.HAP1.CHR04_17341225	45.51	4	17341225	182	Cabernet Sauvignon
SVITVVI_VCABSAUV08_V1.1.HAP1.CHR04_17336257	45.51	4	17336257	182	Cabernet Sauvignon
SVITVVI_VCABSAUV08_V1.1.HAP1.CHR04_18696242	52.03	4	18696242	183	Cabernet Sauvignon
SVITVVI_VCABSAUV08_V1.1.HAP1.CHR04_18799098	53.47	4	18799098	184	Cabernet Sauvignon
SVITVVI_VCABSAUV08_V1.1.HAP1.CHR04_18950910	53.47	4	18950910	184	Cabernet Sauvignon
SVITVVI_VCABSAUV08_V1.1.HAP1.CHR04_18671731	53.47	4	18671731	184	Cabernet Sauvignon
SVITVVI_VCABSAUV08_V1.1.HAP1.CHR04_18977958	53.47	4	18977958	184	Cabernet Sauvignon
SVITVVI_VCABSAUV08_V1.1.HAP1.CHR04_19690624	59.25	4	19690624	185	Cabernet Sauvignon
SVITVVI_VCABSAUV08_V1.1.HAP1.CHR04_19600530	59.97	4	19600530	186	Cabernet Sauvignon
SVITVVI_VCABSAUV08_V1.1.HAP1.CHR04_20174753	62.13	4	20174753	187	Cabernet Sauvignon
SVITVVI_VCABSAUV08_V1.1.HAP1.CHR04_20245175	62.37	4	20245175	188	Cabernet Sauvignon
SVITVVI_VCABSAUV08_V1.1.HAP1.CHR04_20174689	62.61	4	20174689	189	Cabernet Sauvignon
SVITVVI_VCABSAUV08_V1.1.HAP1.CHR04_20188175	62.85	4	20188175	190	Cabernet Sauvignon
SVITVVI_VCABSAUV08_V1.1.HAP1.CHR04_20537432	63.56	4	20537432	191	Cabernet Sauvignon
SVITVVI_VCABSAUV08_V1.1.HAP1.CHR04_21001269	67.17	4	21001269	192	Cabernet Sauvignon
SVITVVI_VCABSAUV08_V1.1.HAP1.CHR04_20939340	67.17	4	20939340	192	Cabernet Sauvignon
SVITVVI_VCABSAUV08_V1.1.HAP1.CHR04_21624870	67.17	4	21624870	192	Cabernet Sauvignon
SVITVVI_VCABSAUV08_V1.1.HAP1.CHR04_20939437	67.17	4	20939437	192	Cabernet Sauvignon
SVITVVI_VCABSAUV08_V1.1.HAP1.CHR04_21001335	67.17	4	21001335	192	Cabernet Sauvignon
SVITVVI_VCABSAUV08_V1.1.HAP1.CHR04_21213366	67.17	4	21213366	192	Cabernet Sauvignon
SVITVVI_VCABSAUV08_V1.1.HAP1.CHR04_21316428	67.17	4	21316428	192	Cabernet Sauvignon
SVITVVI_VCABSAUV08_V1.1.HAP1.CHR04_21582573	67.89	4	21582573	193	Cabernet Sauvignon
SVITVVI_VCABSAUV08_V1.1.HAP1.CHR04_21328169	67.89	4	21328169	193	Cabernet Sauvignon
SVITVVI_VCABSAUV08_V1.1.HAP1.CHR04_21799087	71.49	4	21799087	194	Cabernet Sauvignon
SVITVVI_VCABSAUV08_V1.1.HAP1.CHR04_21845778	71.49	4	21845778	194	Cabernet Sauvignon
SVITVVI_VCABSAUV08_V1.1.HAP1.CHR04_21825074	71.49	4	21825074	194	Cabernet Sauvignon
SVITVVI_VCABSAUV08_V1.1.HAP1.CHR04_22188705	71.49	4	22188705	194	Cabernet Sauvignon
SVITVVI_VCABSAUV08_V1.1.HAP1.CHR04_21935175	71.49	4	21935175	194	Cabernet Sauvignon
SVITVVI_VCABSAUV08_V1.1.HAP1.CHR04_21951164	75.09	4	21951164	195	Cabernet Sauvignon
SVITVVI_VCABSAUV08_V1.1.HAP1.CHR05_543759	0	5	543759	196	Cabernet Sauvignon
SVITVVI_VCABSAUV08_V1.1.HAP1.CHR05_530241	0	5	530241	196	Cabernet Sauvignon
SVITVVI_VCABSAUV08_V1.1.HAP1.CHR05_317048	0	5	317048	196	Cabernet Sauvignon
SVITVVI_VCABSAUV08_V1.1.HAP1.CHR05_213155	0	5	213155	196	Cabernet Sauvignon
SVITVVI_VCABSAUV08_V1.1.HAP1.CHR05_319995	0	5	319995	196	Cabernet Sauvignon
SVITVVI_VCABSAUV08_V1.1.HAP1.CHR05_1487191	0	5	1487191	196	Cabernet Sauvignon
SVITVVI_VCABSAUV08_V1.1.HAP1.CHR05_851015	0	5	851015	196	Cabernet Sauvignon
SVITVVI_VCABSAUV08_V1.1.HAP1.CHR05_782471	0	5	782471	196	Cabernet Sauvignon
SVITVVI_VCABSAUV08_V1.1.HAP1.CHR05_907076	0	5	907076	196	Cabernet Sauvignon
SVITVVI_VCABSAUV08_V1.1.HAP1.CHR05_888497	0	5	888497	196	Cabernet Sauvignon
SVITVVI_VCABSAUV08_V1.1.HAP1.CHR05_649054	0	5	649054	196	Cabernet Sauvignon
SVITVVI_VCABSAUV08_V1.1.HAP1.CHR05_1572028	0	5	1572028	196	Cabernet Sauvignon
SVITVVI_VCABSAUV08_V1.1.HAP1.CHR05_746105	0	5	746105	196	Cabernet Sauvignon
SVITVVI_VCABSAUV08_V1.1.HAP1.CHR05_584531	0	5	584531	196	Cabernet Sauvignon
SVITVVI_VCABSAUV08_V1.1.HAP1.CHR05_799815	0	5	799815	196	Cabernet Sauvignon
SVITVVI_VCABSAUV08_V1.1.HAP1.CHR05_1087225	0	5	1087225	196	Cabernet Sauvignon
SVITVVI_VCABSAUV08_V1.1.HAP1.CHR05_1340839	0	5	1340839	196	Cabernet Sauvignon
SVITVVI_VCABSAUV08_V1.1.HAP1.CHR05_1600939	0	5	1600939	196	Cabernet Sauvignon
SVITVVI_VCABSAUV08_V1.1.HAP1.CHR05_859992	0	5	859992	196	Cabernet Sauvignon
SVITVVI_VCABSAUV08_V1.1.HAP1.CHR05_566686	0	5	566686	196	Cabernet Sauvignon
SVITVVI_VCABSAUV08_V1.1.HAP1.CHR05_1126980	0	5	1126980	196	Cabernet Sauvignon
SVITVVI_VCABSAUV08_V1.1.HAP1.CHR05_1014967	0	5	1014967	196	Cabernet Sauvignon
SVITVVI_VCABSAUV08_V1.1.HAP1.CHR05_1028222	0	5	1028222	196	Cabernet Sauvignon
SVITVVI_VCABSAUV08_V1.1.HAP1.CHR05_1127053	0	5	1127053	196	Cabernet Sauvignon
SVITVVI_VCABSAUV08_V1.1.HAP1.CHR05_1284300	0	5	1284300	196	Cabernet Sauvignon
SVITVVI_VCABSAUV08_V1.1.HAP1.CHR05_1543479	0	5	1543479	196	Cabernet Sauvignon
SVITVVI_VCABSAUV08_V1.1.HAP1.CHR05_1231286	0	5	1231286	196	Cabernet Sauvignon
SVITVVI_VCABSAUV08_V1.1.HAP1.CHR05_849807	0	5	849807	196	Cabernet Sauvignon
SVITVVI_VCABSAUV08_V1.1.HAP1.CHR05_649118	0	5	649118	196	Cabernet Sauvignon
SVITVVI_VCABSAUV08_V1.1.HAP1.CHR05_1660984	0.72	5	1660984	197	Cabernet Sauvignon
SVITVVI_VCABSAUV08_V1.1.HAP1.CHR05_1673898	0.72	5	1673898	197	Cabernet Sauvignon
SVITVVI_VCABSAUV08_V1.1.HAP1.CHR05_1927775	0.72	5	1927775	197	Cabernet Sauvignon
SVITVVI_VCABSAUV08_V1.1.HAP1.CHR05_2118907	1.44	5	2118907	198	Cabernet Sauvignon
SVITVVI_VCABSAUV08_V1.1.HAP1.CHR05_2118591	1.44	5	2118591	198	Cabernet Sauvignon
SVITVVI_VCABSAUV08_V1.1.HAP1.CHR05_2128602	1.44	5	2128602	198	Cabernet Sauvignon
SVITVVI_VCABSAUV08_V1.1.HAP1.CHR05_2128687	1.44	5	2128687	198	Cabernet Sauvignon
SVITVVI_VCABSAUV08_V1.1.HAP1.CHR05_2128801	1.44	5	2128801	198	Cabernet Sauvignon
SVITVVI_VCABSAUV08_V1.1.HAP1.CHR05_2143182	1.44	5	2143182	198	Cabernet Sauvignon
SVITVVI_VCABSAUV08_V1.1.HAP1.CHR05_2148275	1.44	5	2148275	198	Cabernet Sauvignon
SVITVVI_VCABSAUV08_V1.1.HAP1.CHR05_2231248	1.44	5	2231248	198	Cabernet Sauvignon
SVITVVI_VCABSAUV08_V1.1.HAP1.CHR05_2252816	1.44	5	2252816	198	Cabernet Sauvignon
SVITVVI_VCABSAUV08_V1.1.HAP1.CHR05_2294163	1.8	5	2294163	199	Cabernet Sauvignon
SVITVVI_VCABSAUV08_V1.1.HAP1.CHR05_2319594	2.16	5	2319594	200	Cabernet Sauvignon
SVITVVI_VCABSAUV08_V1.1.HAP1.CHR05_2448853	2.16	5	2448853	200	Cabernet Sauvignon
SVITVVI_VCABSAUV08_V1.1.HAP1.CHR05_2465373	2.16	5	2465373	200	Cabernet Sauvignon
SVITVVI_VCABSAUV08_V1.1.HAP1.CHR05_2557910	2.16	5	2557910	200	Cabernet Sauvignon
SVITVVI_VCABSAUV08_V1.1.HAP1.CHR05_2464274	2.16	5	2464274	200	Cabernet Sauvignon
SVITVVI_VCABSAUV08_V1.1.HAP1.CHR05_2842257	2.88	5	2842257	201	Cabernet Sauvignon
SVITVVI_VCABSAUV08_V1.1.HAP1.CHR05_2687185	2.88	5	2687185	201	Cabernet Sauvignon
SVITVVI_VCABSAUV08_V1.1.HAP1.CHR05_2767695	2.88	5	2767695	201	Cabernet Sauvignon
SVITVVI_VCABSAUV08_V1.1.HAP1.CHR05_2626681	2.88	5	2626681	201	Cabernet Sauvignon
SVITVVI_VCABSAUV08_V1.1.HAP1.CHR05_2427210	2.88	5	2427210	201	Cabernet Sauvignon
SVITVVI_VCABSAUV08_V1.1.HAP1.CHR05_3040844	2.88	5	3040844	201	Cabernet Sauvignon
SVITVVI_VCABSAUV08_V1.1.HAP1.CHR05_2714232	2.88	5	2714232	201	Cabernet Sauvignon
SVITVVI_VCABSAUV08_V1.1.HAP1.CHR05_2587883	2.88	5	2587883	201	Cabernet Sauvignon
SVITVVI_VCABSAUV08_V1.1.HAP1.CHR05_2889164	2.88	5	2889164	201	Cabernet Sauvignon
SVITVVI_VCABSAUV08_V1.1.HAP1.CHR05_2990488	2.88	5	2990488	201	Cabernet Sauvignon
SVITVVI_VCABSAUV08_V1.1.HAP1.CHR05_3047315	2.88	5	3047315	201	Cabernet Sauvignon
SVITVVI_VCABSAUV08_V1.1.HAP1.CHR05_2801107	2.88	5	2801107	201	Cabernet Sauvignon
SVITVVI_VCABSAUV08_V1.1.HAP1.CHR05_2389135	2.88	5	2389135	201	Cabernet Sauvignon
SVITVVI_VCABSAUV08_V1.1.HAP1.CHR05_2842191	2.88	5	2842191	201	Cabernet Sauvignon
SVITVVI_VCABSAUV08_V1.1.HAP1.CHR05_2478096	2.88	5	2478096	201	Cabernet Sauvignon
SVITVVI_VCABSAUV08_V1.1.HAP1.CHR05_3270186	4.32	5	3270186	202	Cabernet Sauvignon
SVITVVI_VCABSAUV08_V1.1.HAP1.CHR05_3272301	4.32	5	3272301	202	Cabernet Sauvignon
SVITVVI_VCABSAUV08_V1.1.HAP1.CHR05_3413199	4.32	5	3413199	202	Cabernet Sauvignon
SVITVVI_VCABSAUV08_V1.1.HAP1.CHR05_3392108	4.32	5	3392108	202	Cabernet Sauvignon
SVITVVI_VCABSAUV08_V1.1.HAP1.CHR05_3229505	4.32	5	3229505	202	Cabernet Sauvignon
SVITVVI_VCABSAUV08_V1.1.HAP1.CHR05_3367781	4.32	5	3367781	202	Cabernet Sauvignon
SVITVVI_VCABSAUV08_V1.1.HAP1.CHR05_4160186	6.12	5	4160186	203	Cabernet Sauvignon
SVITVVI_VCABSAUV08_V1.1.HAP1.CHR05_3743498	7.92	5	3743498	204	Cabernet Sauvignon
SVITVVI_VCABSAUV08_V1.1.HAP1.CHR05_3980462	7.92	5	3980462	204	Cabernet Sauvignon
SVITVVI_VCABSAUV08_V1.1.HAP1.CHR05_3631515	7.92	5	3631515	204	Cabernet Sauvignon
SVITVVI_VCABSAUV08_V1.1.HAP1.CHR05_3575546	7.92	5	3575546	204	Cabernet Sauvignon
SVITVVI_VCABSAUV08_V1.1.HAP1.CHR05_3576523	7.92	5	3576523	204	Cabernet Sauvignon
SVITVVI_VCABSAUV08_V1.1.HAP1.CHR05_3632793	7.92	5	3632793	204	Cabernet Sauvignon
SVITVVI_VCABSAUV08_V1.1.HAP1.CHR05_3663612	7.92	5	3663612	204	Cabernet Sauvignon
SVITVVI_VCABSAUV08_V1.1.HAP1.CHR05_3674392	7.92	5	3674392	204	Cabernet Sauvignon
SVITVVI_VCABSAUV08_V1.1.HAP1.CHR05_3674469	7.92	5	3674469	204	Cabernet Sauvignon
SVITVVI_VCABSAUV08_V1.1.HAP1.CHR05_4109018	7.92	5	4109018	204	Cabernet Sauvignon
SVITVVI_VCABSAUV08_V1.1.HAP1.CHR05_4034550	7.92	5	4034550	204	Cabernet Sauvignon
SVITVVI_VCABSAUV08_V1.1.HAP1.CHR05_4183797	7.92	5	4183797	204	Cabernet Sauvignon
SVITVVI_VCABSAUV08_V1.1.HAP1.CHR05_4245615	8.64	5	4245615	205	Cabernet Sauvignon
SVITVVI_VCABSAUV08_V1.1.HAP1.CHR05_4067404	8.64	5	4067404	205	Cabernet Sauvignon
SVITVVI_VCABSAUV08_V1.1.HAP1.CHR05_4063665	8.64	5	4063665	205	Cabernet Sauvignon
SVITVVI_VCABSAUV08_V1.1.HAP1.CHR05_4108929	8.64	5	4108929	205	Cabernet Sauvignon
SVITVVI_VCABSAUV08_V1.1.HAP1.CHR05_4183909	9.36	5	4183909	206	Cabernet Sauvignon
SVITVVI_VCABSAUV08_V1.1.HAP1.CHR05_4379291	10.08	5	4379291	207	Cabernet Sauvignon
SVITVVI_VCABSAUV08_V1.1.HAP1.CHR05_4371353	10.08	5	4371353	207	Cabernet Sauvignon
SVITVVI_VCABSAUV08_V1.1.HAP1.CHR05_4393735	10.08	5	4393735	207	Cabernet Sauvignon
SVITVVI_VCABSAUV08_V1.1.HAP1.CHR05_4379190	10.08	5	4379190	207	Cabernet Sauvignon
SVITVVI_VCABSAUV08_V1.1.HAP1.CHR05_4393076	10.08	5	4393076	207	Cabernet Sauvignon
SVITVVI_VCABSAUV08_V1.1.HAP1.CHR05_4649500	10.44	5	4649500	208	Cabernet Sauvignon
SVITVVI_VCABSAUV08_V1.1.HAP1.CHR05_4503678	10.8	5	4503678	209	Cabernet Sauvignon
SVITVVI_VCABSAUV08_V1.1.HAP1.CHR05_5043926	13.68	5	5043926	210	Cabernet Sauvignon
SVITVVI_VCABSAUV08_V1.1.HAP1.CHR05_5069955	13.68	5	5069955	210	Cabernet Sauvignon
SVITVVI_VCABSAUV08_V1.1.HAP1.CHR05_5028690	13.68	5	5028690	210	Cabernet Sauvignon
SVITVVI_VCABSAUV08_V1.1.HAP1.CHR05_5073870	13.68	5	5073870	210	Cabernet Sauvignon
SVITVVI_VCABSAUV08_V1.1.HAP1.CHR05_5114219	13.68	5	5114219	210	Cabernet Sauvignon
SVITVVI_VCABSAUV08_V1.1.HAP1.CHR05_5088223	15.84	5	5088223	211	Cabernet Sauvignon
SVITVVI_VCABSAUV08_V1.1.HAP1.CHR05_5160852	15.84	5	5160852	211	Cabernet Sauvignon
SVITVVI_VCABSAUV08_V1.1.HAP1.CHR05_5216656	16.56	5	5216656	212	Cabernet Sauvignon
SVITVVI_VCABSAUV08_V1.1.HAP1.CHR05_5323577	17.28	5	5323577	213	Cabernet Sauvignon
SVITVVI_VCABSAUV08_V1.1.HAP1.CHR05_5245591	17.28	5	5245591	213	Cabernet Sauvignon
SVITVVI_VCABSAUV08_V1.1.HAP1.CHR05_5353017	17.28	5	5353017	213	Cabernet Sauvignon
SVITVVI_VCABSAUV08_V1.1.HAP1.CHR05_5245910	17.28	5	5245910	213	Cabernet Sauvignon
SVITVVI_VCABSAUV08_V1.1.HAP1.CHR05_5685036	18.72	5	5685036	214	Cabernet Sauvignon
SVITVVI_VCABSAUV08_V1.1.HAP1.CHR05_5685740	19.44	5	5685740	215	Cabernet Sauvignon
SVITVVI_VCABSAUV08_V1.1.HAP1.CHR05_5387956	20.16	5	5387956	216	Cabernet Sauvignon
SVITVVI_VCABSAUV08_V1.1.HAP1.CHR05_5941425	20.16	5	5941425	216	Cabernet Sauvignon
SVITVVI_VCABSAUV08_V1.1.HAP1.CHR05_5630736	20.16	5	5630736	216	Cabernet Sauvignon
SVITVVI_VCABSAUV08_V1.1.HAP1.CHR05_5663540	20.16	5	5663540	216	Cabernet Sauvignon
SVITVVI_VCABSAUV08_V1.1.HAP1.CHR05_5713326	20.16	5	5713326	216	Cabernet Sauvignon
SVITVVI_VCABSAUV08_V1.1.HAP1.CHR05_5930304	20.16	5	5930304	216	Cabernet Sauvignon
SVITVVI_VCABSAUV08_V1.1.HAP1.CHR05_5642523	20.16	5	5642523	216	Cabernet Sauvignon
SVITVVI_VCABSAUV08_V1.1.HAP1.CHR05_5310937	20.16	5	5310937	216	Cabernet Sauvignon
SVITVVI_VCABSAUV08_V1.1.HAP1.CHR05_6775160	23.04	5	6775160	217	Cabernet Sauvignon
SVITVVI_VCABSAUV08_V1.1.HAP1.CHR05_6382220	23.04	5	6382220	217	Cabernet Sauvignon
SVITVVI_VCABSAUV08_V1.1.HAP1.CHR05_6417581	23.76	5	6417581	218	Cabernet Sauvignon
SVITVVI_VCABSAUV08_V1.1.HAP1.CHR05_6380646	24.12	5	6380646	219	Cabernet Sauvignon
SVITVVI_VCABSAUV08_V1.1.HAP1.CHR05_6713579	24.48	5	6713579	220	Cabernet Sauvignon
SVITVVI_VCABSAUV08_V1.1.HAP1.CHR05_6372034	24.48	5	6372034	220	Cabernet Sauvignon
SVITVVI_VCABSAUV08_V1.1.HAP1.CHR05_6758677	24.48	5	6758677	220	Cabernet Sauvignon
SVITVVI_VCABSAUV08_V1.1.HAP1.CHR05_6383335	24.48	5	6383335	220	Cabernet Sauvignon
SVITVVI_VCABSAUV08_V1.1.HAP1.CHR05_6739372	24.48	5	6739372	220	Cabernet Sauvignon
SVITVVI_VCABSAUV08_V1.1.HAP1.CHR05_6819296	26.64	5	6819296	221	Cabernet Sauvignon
SVITVVI_VCABSAUV08_V1.1.HAP1.CHR05_6939288	27.36	5	6939288	222	Cabernet Sauvignon
SVITVVI_VCABSAUV08_V1.1.HAP1.CHR05_7066992	28.8	5	7066992	223	Cabernet Sauvignon
SVITVVI_VCABSAUV08_V1.1.HAP1.CHR05_7621152	30.96	5	7621152	224	Cabernet Sauvignon
SVITVVI_VCABSAUV08_V1.1.HAP1.CHR05_7652094	30.96	5	7652094	224	Cabernet Sauvignon
SVITVVI_VCABSAUV08_V1.1.HAP1.CHR05_7494128	30.96	5	7494128	224	Cabernet Sauvignon
SVITVVI_VCABSAUV08_V1.1.HAP1.CHR05_7411762	30.96	5	7411762	224	Cabernet Sauvignon
SVITVVI_VCABSAUV08_V1.1.HAP1.CHR05_7543452	30.96	5	7543452	224	Cabernet Sauvignon
SVITVVI_VCABSAUV08_V1.1.HAP1.CHR05_7621899	30.96	5	7621899	224	Cabernet Sauvignon
SVITVVI_VCABSAUV08_V1.1.HAP1.CHR05_7706346	30.96	5	7706346	224	Cabernet Sauvignon
SVITVVI_VCABSAUV08_V1.1.HAP1.CHR05_8008522	34.56	5	8008522	225	Cabernet Sauvignon
SVITVVI_VCABSAUV08_V1.1.HAP1.CHR05_7828172	34.56	5	7828172	225	Cabernet Sauvignon
SVITVVI_VCABSAUV08_V1.1.HAP1.CHR05_8220983	36	5	8220983	226	Cabernet Sauvignon
SVITVVI_VCABSAUV08_V1.1.HAP1.CHR05_8336316	36	5	8336316	226	Cabernet Sauvignon
SVITVVI_VCABSAUV08_V1.1.HAP1.CHR05_8336247	36	5	8336247	226	Cabernet Sauvignon
SVITVVI_VCABSAUV08_V1.1.HAP1.CHR05_8413816	36	5	8413816	226	Cabernet Sauvignon
SVITVVI_VCABSAUV08_V1.1.HAP1.CHR05_8401410	36	5	8401410	226	Cabernet Sauvignon
SVITVVI_VCABSAUV08_V1.1.HAP1.CHR05_8401770	36	5	8401770	226	Cabernet Sauvignon
SVITVVI_VCABSAUV08_V1.1.HAP1.CHR05_8635315	36	5	8635315	226	Cabernet Sauvignon
SVITVVI_VCABSAUV08_V1.1.HAP1.CHR05_8149323	36	5	8149323	226	Cabernet Sauvignon
SVITVVI_VCABSAUV08_V1.1.HAP1.CHR05_8203823	36	5	8203823	226	Cabernet Sauvignon
SVITVVI_VCABSAUV08_V1.1.HAP1.CHR05_8262593	36	5	8262593	226	Cabernet Sauvignon
SVITVVI_VCABSAUV08_V1.1.HAP1.CHR05_8401474	36	5	8401474	226	Cabernet Sauvignon
SVITVVI_VCABSAUV08_V1.1.HAP1.CHR05_8816397	39.6	5	8816397	227	Cabernet Sauvignon
SVITVVI_VCABSAUV08_V1.1.HAP1.CHR05_8690784	40.32	5	8690784	228	Cabernet Sauvignon
SVITVVI_VCABSAUV08_V1.1.HAP1.CHR05_9263616	44.65	5	9263616	229	Cabernet Sauvignon
SVITVVI_VCABSAUV08_V1.1.HAP1.CHR05_9263728	44.65	5	9263728	229	Cabernet Sauvignon
SVITVVI_VCABSAUV08_V1.1.HAP1.CHR05_9314069	44.65	5	9314069	229	Cabernet Sauvignon
SVITVVI_VCABSAUV08_V1.1.HAP1.CHR05_9263800	44.65	5	9263800	229	Cabernet Sauvignon
SVITVVI_VCABSAUV08_V1.1.HAP1.CHR05_10526503	47.53	5	10526503	230	Cabernet Sauvignon
SVITVVI_VCABSAUV08_V1.1.HAP1.CHR05_9765039	47.53	5	9765039	230	Cabernet Sauvignon
SVITVVI_VCABSAUV08_V1.1.HAP1.CHR05_10056279	48.25	5	10056279	231	Cabernet Sauvignon
SVITVVI_VCABSAUV08_V1.1.HAP1.CHR05_11361904	49.69	5	11361904	232	Cabernet Sauvignon
SVITVVI_VCABSAUV08_V1.1.HAP1.CHR05_11312624	49.69	5	11312624	232	Cabernet Sauvignon
SVITVVI_VCABSAUV08_V1.1.HAP1.CHR05_11544436	50.41	5	11544436	233	Cabernet Sauvignon
SVITVVI_VCABSAUV08_V1.1.HAP1.CHR05_11542100	50.77	5	11542100	234	Cabernet Sauvignon
SVITVVI_VCABSAUV08_V1.1.HAP1.CHR05_13228152	51.13	5	13228152	235	Cabernet Sauvignon
SVITVVI_VCABSAUV08_V1.1.HAP1.CHR05_13108468	51.13	5	13108468	235	Cabernet Sauvignon
SVITVVI_VCABSAUV08_V1.1.HAP1.CHR05_11721128	51.13	5	11721128	235	Cabernet Sauvignon
SVITVVI_VCABSAUV08_V1.1.HAP1.CHR05_13931441	53.29	5	13931441	236	Cabernet Sauvignon
SVITVVI_VCABSAUV08_V1.1.HAP1.CHR05_14490537	54.01	5	14490537	237	Cabernet Sauvignon
SVITVVI_VCABSAUV08_V1.1.HAP1.CHR05_14490717	54.01	5	14490717	237	Cabernet Sauvignon
SVITVVI_VCABSAUV08_V1.1.HAP1.CHR05_14607164	56.17	5	14607164	238	Cabernet Sauvignon
SVITVVI_VCABSAUV08_V1.1.HAP1.CHR05_16802292	56.17	5	16802292	238	Cabernet Sauvignon
SVITVVI_VCABSAUV08_V1.1.HAP1.CHR05_14694048	56.17	5	14694048	238	Cabernet Sauvignon
SVITVVI_VCABSAUV08_V1.1.HAP1.CHR05_15736616	56.17	5	15736616	238	Cabernet Sauvignon
SVITVVI_VCABSAUV08_V1.1.HAP1.CHR05_14808860	56.17	5	14808860	238	Cabernet Sauvignon
SVITVVI_VCABSAUV08_V1.1.HAP1.CHR05_14858032	56.17	5	14858032	238	Cabernet Sauvignon
SVITVVI_VCABSAUV08_V1.1.HAP1.CHR05_15630767	56.17	5	15630767	238	Cabernet Sauvignon
SVITVVI_VCABSAUV08_V1.1.HAP1.CHR05_15369387	56.17	5	15369387	238	Cabernet Sauvignon
SVITVVI_VCABSAUV08_V1.1.HAP1.CHR05_16726371	58.33	5	16726371	239	Cabernet Sauvignon
SVITVVI_VCABSAUV08_V1.1.HAP1.CHR05_16692593	58.33	5	16692593	239	Cabernet Sauvignon
SVITVVI_VCABSAUV08_V1.1.HAP1.CHR05_16692516	58.33	5	16692516	239	Cabernet Sauvignon
SVITVVI_VCABSAUV08_V1.1.HAP1.CHR05_16726445	58.33	5	16726445	239	Cabernet Sauvignon
SVITVVI_VCABSAUV08_V1.1.HAP1.CHR05_15718284	58.33	5	15718284	239	Cabernet Sauvignon
SVITVVI_VCABSAUV08_V1.1.HAP1.CHR05_17861233	60.49	5	17861233	240	Cabernet Sauvignon
SVITVVI_VCABSAUV08_V1.1.HAP1.CHR05_17820773	60.49	5	17820773	240	Cabernet Sauvignon
SVITVVI_VCABSAUV08_V1.1.HAP1.CHR05_17326900	60.49	5	17326900	240	Cabernet Sauvignon
SVITVVI_VCABSAUV08_V1.1.HAP1.CHR05_17265459	60.49	5	17265459	240	Cabernet Sauvignon
SVITVVI_VCABSAUV08_V1.1.HAP1.CHR05_17051144	60.49	5	17051144	240	Cabernet Sauvignon
SVITVVI_VCABSAUV08_V1.1.HAP1.CHR05_17527831	60.49	5	17527831	240	Cabernet Sauvignon
SVITVVI_VCABSAUV08_V1.1.HAP1.CHR05_18422488	60.49	5	18422488	240	Cabernet Sauvignon
SVITVVI_VCABSAUV08_V1.1.HAP1.CHR05_17051292	61.21	5	17051292	241	Cabernet Sauvignon
SVITVVI_VCABSAUV08_V1.1.HAP1.CHR05_17051879	61.21	5	17051879	241	Cabernet Sauvignon
SVITVVI_VCABSAUV08_V1.1.HAP1.CHR05_17051582	61.57	5	17051582	242	Cabernet Sauvignon
SVITVVI_VCABSAUV08_V1.1.HAP1.CHR05_17770944	61.93	5	17770944	243	Cabernet Sauvignon
SVITVVI_VCABSAUV08_V1.1.HAP1.CHR05_17051977	61.93	5	17051977	243	Cabernet Sauvignon
SVITVVI_VCABSAUV08_V1.1.HAP1.CHR05_17770435	61.93	5	17770435	243	Cabernet Sauvignon
SVITVVI_VCABSAUV08_V1.1.HAP1.CHR05_18549608	61.93	5	18549608	243	Cabernet Sauvignon
SVITVVI_VCABSAUV08_V1.1.HAP1.CHR05_19397808	64.81	5	19397808	244	Cabernet Sauvignon
SVITVVI_VCABSAUV08_V1.1.HAP1.CHR05_19607915	64.81	5	19607915	244	Cabernet Sauvignon
SVITVVI_VCABSAUV08_V1.1.HAP1.CHR05_19611726	64.81	5	19611726	244	Cabernet Sauvignon
SVITVVI_VCABSAUV08_V1.1.HAP1.CHR05_19753718	64.81	5	19753718	244	Cabernet Sauvignon
SVITVVI_VCABSAUV08_V1.1.HAP1.CHR05_19702836	64.81	5	19702836	244	Cabernet Sauvignon
SVITVVI_VCABSAUV08_V1.1.HAP1.CHR05_20921026	67.69	5	20921026	245	Cabernet Sauvignon
SVITVVI_VCABSAUV08_V1.1.HAP1.CHR05_21151356	67.69	5	21151356	245	Cabernet Sauvignon
SVITVVI_VCABSAUV08_V1.1.HAP1.CHR05_22296152	69.13	5	22296152	246	Cabernet Sauvignon
SVITVVI_VCABSAUV08_V1.1.HAP1.CHR05_22298041	69.13	5	22298041	246	Cabernet Sauvignon
SVITVVI_VCABSAUV08_V1.1.HAP1.CHR05_22298113	69.13	5	22298113	246	Cabernet Sauvignon
SVITVVI_VCABSAUV08_V1.1.HAP1.CHR05_22829194	70.57	5	22829194	247	Cabernet Sauvignon
SVITVVI_VCABSAUV08_V1.1.HAP1.CHR05_22898897	72.73	5	22898897	248	Cabernet Sauvignon
SVITVVI_VCABSAUV08_V1.1.HAP1.CHR05_23076225	72.73	5	23076225	248	Cabernet Sauvignon
SVITVVI_VCABSAUV08_V1.1.HAP1.CHR05_25035791	77.78	5	25035791	249	Cabernet Sauvignon
SVITVVI_VCABSAUV08_V1.1.HAP1.CHR05_23642911	77.78	5	23642911	249	Cabernet Sauvignon
SVITVVI_VCABSAUV08_V1.1.HAP1.CHR05_24211268	77.78	5	24211268	249	Cabernet Sauvignon
SVITVVI_VCABSAUV08_V1.1.HAP1.CHR05_24608659	77.78	5	24608659	249	Cabernet Sauvignon
SVITVVI_VCABSAUV08_V1.1.HAP1.CHR05_24293193	77.78	5	24293193	249	Cabernet Sauvignon
SVITVVI_VCABSAUV08_V1.1.HAP1.CHR05_23926611	77.78	5	23926611	249	Cabernet Sauvignon
SVITVVI_VCABSAUV08_V1.1.HAP1.CHR05_24281346	77.78	5	24281346	249	Cabernet Sauvignon
SVITVVI_VCABSAUV08_V1.1.HAP1.CHR05_23836734	77.78	5	23836734	249	Cabernet Sauvignon
SVITVVI_VCABSAUV08_V1.1.HAP1.CHR05_24493215	77.78	5	24493215	249	Cabernet Sauvignon
SVITVVI_VCABSAUV08_V1.1.HAP1.CHR05_24261678	77.78	5	24261678	249	Cabernet Sauvignon
SVITVVI_VCABSAUV08_V1.1.HAP1.CHR05_23831636	77.78	5	23831636	249	Cabernet Sauvignon
SVITVVI_VCABSAUV08_V1.1.HAP1.CHR05_23629531	77.78	5	23629531	249	Cabernet Sauvignon
SVITVVI_VCABSAUV08_V1.1.HAP1.CHR05_23730815	77.78	5	23730815	249	Cabernet Sauvignon
SVITVVI_VCABSAUV08_V1.1.HAP1.CHR05_24031536	77.78	5	24031536	249	Cabernet Sauvignon
SVITVVI_VCABSAUV08_V1.1.HAP1.CHR05_24790789	77.78	5	24790789	249	Cabernet Sauvignon
SVITVVI_VCABSAUV08_V1.1.HAP1.CHR05_24811874	77.78	5	24811874	249	Cabernet Sauvignon
SVITVVI_VCABSAUV08_V1.1.HAP1.CHR05_24998901	77.78	5	24998901	249	Cabernet Sauvignon
SVITVVI_VCABSAUV08_V1.1.HAP1.CHR05_25288543	77.78	5	25288543	249	Cabernet Sauvignon
SVITVVI_VCABSAUV08_V1.1.HAP1.CHR05_23563874	79.94	5	23563874	250	Cabernet Sauvignon
SVITVVI_VCABSAUV08_V1.1.HAP1.CHR05_22829665	82.1	5	22829665	251	Cabernet Sauvignon
SVITVVI_VCABSAUV08_V1.1.HAP1.CHR05_22829740	82.1	5	22829740	251	Cabernet Sauvignon
SVITVVI_VCABSAUV08_V1.1.HAP1.CHR05_22374300	83.57	5	22374300	252	Cabernet Sauvignon
SVITVVI_VCABSAUV08_V1.1.HAP1.CHR06_20091358	73.47	6	20091358	253	Cabernet Sauvignon
SVITVVI_VCABSAUV08_V1.1.HAP1.CHR06_20023331	71.64	6	20023331	254	Cabernet Sauvignon
SVITVVI_VCABSAUV08_V1.1.HAP1.CHR06_19296398	70.72	6	19296398	255	Cabernet Sauvignon
SVITVVI_VCABSAUV08_V1.1.HAP1.CHR06_19181542	69.8	6	19181542	256	Cabernet Sauvignon
SVITVVI_VCABSAUV08_V1.1.HAP1.CHR06_19186607	69.8	6	19186607	256	Cabernet Sauvignon
SVITVVI_VCABSAUV08_V1.1.HAP1.CHR06_20056204	69.8	6	20056204	256	Cabernet Sauvignon
SVITVVI_VCABSAUV08_V1.1.HAP1.CHR06_19072812	65.2	6	19072812	257	Cabernet Sauvignon
SVITVVI_VCABSAUV08_V1.1.HAP1.CHR06_19057286	65.2	6	19057286	257	Cabernet Sauvignon
SVITVVI_VCABSAUV08_V1.1.HAP1.CHR06_18664974	64.74	6	18664974	258	Cabernet Sauvignon
SVITVVI_VCABSAUV08_V1.1.HAP1.CHR06_18814485	64.28	6	18814485	259	Cabernet Sauvignon
SVITVVI_VCABSAUV08_V1.1.HAP1.CHR06_18596027	63.83	6	18596027	260	Cabernet Sauvignon
SVITVVI_VCABSAUV08_V1.1.HAP1.CHR06_18627426	63.37	6	18627426	261	Cabernet Sauvignon
SVITVVI_VCABSAUV08_V1.1.HAP1.CHR06_18765342	63.37	6	18765342	261	Cabernet Sauvignon
SVITVVI_VCABSAUV08_V1.1.HAP1.CHR06_18687228	63.37	6	18687228	261	Cabernet Sauvignon
SVITVVI_VCABSAUV08_V1.1.HAP1.CHR06_18240494	61.99	6	18240494	262	Cabernet Sauvignon
SVITVVI_VCABSAUV08_V1.1.HAP1.CHR06_17831942	60.61	6	17831942	263	Cabernet Sauvignon
SVITVVI_VCABSAUV08_V1.1.HAP1.CHR06_18329861	58.78	6	18329861	264	Cabernet Sauvignon
SVITVVI_VCABSAUV08_V1.1.HAP1.CHR06_17652802	58.78	6	17652802	264	Cabernet Sauvignon
SVITVVI_VCABSAUV08_V1.1.HAP1.CHR06_18083936	58.78	6	18083936	264	Cabernet Sauvignon
SVITVVI_VCABSAUV08_V1.1.HAP1.CHR06_18343519	58.78	6	18343519	264	Cabernet Sauvignon
SVITVVI_VCABSAUV08_V1.1.HAP1.CHR06_17805241	58.78	6	17805241	264	Cabernet Sauvignon
SVITVVI_VCABSAUV08_V1.1.HAP1.CHR06_17434362	58.78	6	17434362	264	Cabernet Sauvignon
SVITVVI_VCABSAUV08_V1.1.HAP1.CHR06_17907140	58.78	6	17907140	264	Cabernet Sauvignon
SVITVVI_VCABSAUV08_V1.1.HAP1.CHR06_18092281	58.78	6	18092281	264	Cabernet Sauvignon
SVITVVI_VCABSAUV08_V1.1.HAP1.CHR06_17715554	58.78	6	17715554	264	Cabernet Sauvignon
SVITVVI_VCABSAUV08_V1.1.HAP1.CHR06_17776123	58.78	6	17776123	264	Cabernet Sauvignon
SVITVVI_VCABSAUV08_V1.1.HAP1.CHR06_17434430	56.94	6	17434430	265	Cabernet Sauvignon
SVITVVI_VCABSAUV08_V1.1.HAP1.CHR06_17198501	55.11	6	17198501	266	Cabernet Sauvignon
SVITVVI_VCABSAUV08_V1.1.HAP1.CHR06_17242096	55.11	6	17242096	266	Cabernet Sauvignon
SVITVVI_VCABSAUV08_V1.1.HAP1.CHR06_17266538	55.11	6	17266538	266	Cabernet Sauvignon
SVITVVI_VCABSAUV08_V1.1.HAP1.CHR06_16537142	53.27	6	16537142	267	Cabernet Sauvignon
SVITVVI_VCABSAUV08_V1.1.HAP1.CHR06_16536992	52.96	6	16536992	268	Cabernet Sauvignon
SVITVVI_VCABSAUV08_V1.1.HAP1.CHR06_16531602	52.66	6	16531602	269	Cabernet Sauvignon
SVITVVI_VCABSAUV08_V1.1.HAP1.CHR06_16472163	52.35	6	16472163	270	Cabernet Sauvignon
SVITVVI_VCABSAUV08_V1.1.HAP1.CHR06_16382513	52.35	6	16382513	270	Cabernet Sauvignon
SVITVVI_VCABSAUV08_V1.1.HAP1.CHR06_16260249	52.35	6	16260249	270	Cabernet Sauvignon
SVITVVI_VCABSAUV08_V1.1.HAP1.CHR06_16108880	49.04	6	16108880	271	Cabernet Sauvignon
SVITVVI_VCABSAUV08_V1.1.HAP1.CHR06_15968974	46.84	6	15968974	272	Cabernet Sauvignon
SVITVVI_VCABSAUV08_V1.1.HAP1.CHR06_14928473	46.84	6	14928473	272	Cabernet Sauvignon
SVITVVI_VCABSAUV08_V1.1.HAP1.CHR06_15885660	46.84	6	15885660	272	Cabernet Sauvignon
SVITVVI_VCABSAUV08_V1.1.HAP1.CHR06_15597632	46.84	6	15597632	272	Cabernet Sauvignon
SVITVVI_VCABSAUV08_V1.1.HAP1.CHR06_13841149	45.01	6	13841149	273	Cabernet Sauvignon
SVITVVI_VCABSAUV08_V1.1.HAP1.CHR06_13831889	45.01	6	13831889	273	Cabernet Sauvignon
SVITVVI_VCABSAUV08_V1.1.HAP1.CHR06_13841252	45.01	6	13841252	273	Cabernet Sauvignon
SVITVVI_VCABSAUV08_V1.1.HAP1.CHR06_13897162	45.01	6	13897162	273	Cabernet Sauvignon
SVITVVI_VCABSAUV08_V1.1.HAP1.CHR06_13915886	45.01	6	13915886	273	Cabernet Sauvignon
SVITVVI_VCABSAUV08_V1.1.HAP1.CHR06_13929947	45.01	6	13929947	273	Cabernet Sauvignon
SVITVVI_VCABSAUV08_V1.1.HAP1.CHR06_14341048	45.01	6	14341048	273	Cabernet Sauvignon
SVITVVI_VCABSAUV08_V1.1.HAP1.CHR06_13282954	45.01	6	13282954	273	Cabernet Sauvignon
SVITVVI_VCABSAUV08_V1.1.HAP1.CHR06_13566089	45.01	6	13566089	273	Cabernet Sauvignon
SVITVVI_VCABSAUV08_V1.1.HAP1.CHR06_13597951	45.01	6	13597951	273	Cabernet Sauvignon
SVITVVI_VCABSAUV08_V1.1.HAP1.CHR06_14397647	45.01	6	14397647	273	Cabernet Sauvignon
SVITVVI_VCABSAUV08_V1.1.HAP1.CHR06_13841321	45.01	6	13841321	273	Cabernet Sauvignon
SVITVVI_VCABSAUV08_V1.1.HAP1.CHR06_13910727	45	6	13910727	274	Cabernet Sauvignon
SVITVVI_VCABSAUV08_V1.1.HAP1.CHR06_14697713	45	6	14697713	274	Cabernet Sauvignon
SVITVVI_VCABSAUV08_V1.1.HAP1.CHR06_14214321	45	6	14214321	274	Cabernet Sauvignon
SVITVVI_VCABSAUV08_V1.1.HAP1.CHR06_13282889	45	6	13282889	274	Cabernet Sauvignon
SVITVVI_VCABSAUV08_V1.1.HAP1.CHR06_13239797	45	6	13239797	274	Cabernet Sauvignon
SVITVVI_VCABSAUV08_V1.1.HAP1.CHR06_13112719	44.55	6	13112719	275	Cabernet Sauvignon
SVITVVI_VCABSAUV08_V1.1.HAP1.CHR06_12818199	44.09	6	12818199	276	Cabernet Sauvignon
SVITVVI_VCABSAUV08_V1.1.HAP1.CHR06_14676470	44.09	6	14676470	276	Cabernet Sauvignon
SVITVVI_VCABSAUV08_V1.1.HAP1.CHR06_13818040	44.09	6	13818040	276	Cabernet Sauvignon
SVITVVI_VCABSAUV08_V1.1.HAP1.CHR06_14391573	44.09	6	14391573	276	Cabernet Sauvignon
SVITVVI_VCABSAUV08_V1.1.HAP1.CHR06_14409103	44.09	6	14409103	276	Cabernet Sauvignon
SVITVVI_VCABSAUV08_V1.1.HAP1.CHR06_14447032	44.09	6	14447032	276	Cabernet Sauvignon
SVITVVI_VCABSAUV08_V1.1.HAP1.CHR06_15968752	44.09	6	15968752	276	Cabernet Sauvignon
SVITVVI_VCABSAUV08_V1.1.HAP1.CHR06_12470384	44.09	6	12470384	276	Cabernet Sauvignon
SVITVVI_VCABSAUV08_V1.1.HAP1.CHR06_12672623	44.09	6	12672623	276	Cabernet Sauvignon
SVITVVI_VCABSAUV08_V1.1.HAP1.CHR06_13004694	44.09	6	13004694	276	Cabernet Sauvignon
SVITVVI_VCABSAUV08_V1.1.HAP1.CHR06_12677092	44.09	6	12677092	276	Cabernet Sauvignon
SVITVVI_VCABSAUV08_V1.1.HAP1.CHR06_12897400	44.09	6	12897400	276	Cabernet Sauvignon
SVITVVI_VCABSAUV08_V1.1.HAP1.CHR06_12818285	44.09	6	12818285	276	Cabernet Sauvignon
SVITVVI_VCABSAUV08_V1.1.HAP1.CHR06_12593830	44.09	6	12593830	276	Cabernet Sauvignon
SVITVVI_VCABSAUV08_V1.1.HAP1.CHR06_12352441	41.33	6	12352441	277	Cabernet Sauvignon
SVITVVI_VCABSAUV08_V1.1.HAP1.CHR06_11620413	40.41	6	11620413	278	Cabernet Sauvignon
SVITVVI_VCABSAUV08_V1.1.HAP1.CHR06_11780878	40.41	6	11780878	278	Cabernet Sauvignon
SVITVVI_VCABSAUV08_V1.1.HAP1.CHR06_11852953	40.41	6	11852953	278	Cabernet Sauvignon
SVITVVI_VCABSAUV08_V1.1.HAP1.CHR06_12062317	40.41	6	12062317	278	Cabernet Sauvignon
SVITVVI_VCABSAUV08_V1.1.HAP1.CHR06_12062856	40.41	6	12062856	278	Cabernet Sauvignon
SVITVVI_VCABSAUV08_V1.1.HAP1.CHR06_11925204	37.9	6	11925204	279	Cabernet Sauvignon
SVITVVI_VCABSAUV08_V1.1.HAP1.CHR06_10187723	35.39	6	10187723	280	Cabernet Sauvignon
SVITVVI_VCABSAUV08_V1.1.HAP1.CHR06_10973735	35.39	6	10973735	280	Cabernet Sauvignon
SVITVVI_VCABSAUV08_V1.1.HAP1.CHR06_10525926	35.39	6	10525926	280	Cabernet Sauvignon
SVITVVI_VCABSAUV08_V1.1.HAP1.CHR06_10327056	35.39	6	10327056	280	Cabernet Sauvignon
SVITVVI_VCABSAUV08_V1.1.HAP1.CHR06_10052289	35.39	6	10052289	280	Cabernet Sauvignon
SVITVVI_VCABSAUV08_V1.1.HAP1.CHR06_10328208	35.39	6	10328208	280	Cabernet Sauvignon
SVITVVI_VCABSAUV08_V1.1.HAP1.CHR06_10328309	35.39	6	10328309	280	Cabernet Sauvignon
SVITVVI_VCABSAUV08_V1.1.HAP1.CHR06_7586594	30.3	6	7586594	281	Cabernet Sauvignon
SVITVVI_VCABSAUV08_V1.1.HAP1.CHR06_9765706	29.38	6	9765706	282	Cabernet Sauvignon
SVITVVI_VCABSAUV08_V1.1.HAP1.CHR06_9419830	28.46	6	9419830	283	Cabernet Sauvignon
SVITVVI_VCABSAUV08_V1.1.HAP1.CHR06_9666764	28.46	6	9666764	283	Cabernet Sauvignon
SVITVVI_VCABSAUV08_V1.1.HAP1.CHR06_9499830	28.46	6	9499830	283	Cabernet Sauvignon
SVITVVI_VCABSAUV08_V1.1.HAP1.CHR06_9526782	28.46	6	9526782	283	Cabernet Sauvignon
SVITVVI_VCABSAUV08_V1.1.HAP1.CHR06_9666895	28.46	6	9666895	283	Cabernet Sauvignon
SVITVVI_VCABSAUV08_V1.1.HAP1.CHR06_9765774	28	6	9765774	284	Cabernet Sauvignon
SVITVVI_VCABSAUV08_V1.1.HAP1.CHR06_8280629	27.55	6	8280629	285	Cabernet Sauvignon
SVITVVI_VCABSAUV08_V1.1.HAP1.CHR06_8731814	27.55	6	8731814	285	Cabernet Sauvignon
SVITVVI_VCABSAUV08_V1.1.HAP1.CHR06_8720577	27.55	6	8720577	285	Cabernet Sauvignon
SVITVVI_VCABSAUV08_V1.1.HAP1.CHR06_8606320	27.55	6	8606320	285	Cabernet Sauvignon
SVITVVI_VCABSAUV08_V1.1.HAP1.CHR06_8445648	27.54	6	8445648	286	Cabernet Sauvignon
SVITVVI_VCABSAUV08_V1.1.HAP1.CHR06_8650953	27.54	6	8650953	286	Cabernet Sauvignon
SVITVVI_VCABSAUV08_V1.1.HAP1.CHR06_8591394	27.54	6	8591394	286	Cabernet Sauvignon
SVITVVI_VCABSAUV08_V1.1.HAP1.CHR06_9112599	27.54	6	9112599	286	Cabernet Sauvignon
SVITVVI_VCABSAUV08_V1.1.HAP1.CHR06_8937604	27.54	6	8937604	286	Cabernet Sauvignon
SVITVVI_VCABSAUV08_V1.1.HAP1.CHR06_9184343	27.54	6	9184343	286	Cabernet Sauvignon
SVITVVI_VCABSAUV08_V1.1.HAP1.CHR06_8438019	27.54	6	8438019	286	Cabernet Sauvignon
SVITVVI_VCABSAUV08_V1.1.HAP1.CHR06_8225359	27.54	6	8225359	286	Cabernet Sauvignon
SVITVVI_VCABSAUV08_V1.1.HAP1.CHR06_8911844	27.54	6	8911844	286	Cabernet Sauvignon
SVITVVI_VCABSAUV08_V1.1.HAP1.CHR06_8244149	27.54	6	8244149	286	Cabernet Sauvignon
SVITVVI_VCABSAUV08_V1.1.HAP1.CHR06_8988843	27.54	6	8988843	286	Cabernet Sauvignon
SVITVVI_VCABSAUV08_V1.1.HAP1.CHR06_8279955	27.09	6	8279955	287	Cabernet Sauvignon
SVITVVI_VCABSAUV08_V1.1.HAP1.CHR06_8170801	26.63	6	8170801	288	Cabernet Sauvignon
SVITVVI_VCABSAUV08_V1.1.HAP1.CHR06_7909429	26.63	6	7909429	288	Cabernet Sauvignon
SVITVVI_VCABSAUV08_V1.1.HAP1.CHR06_7940831	26.63	6	7940831	288	Cabernet Sauvignon
SVITVVI_VCABSAUV08_V1.1.HAP1.CHR06_8098649	26.63	6	8098649	288	Cabernet Sauvignon
SVITVVI_VCABSAUV08_V1.1.HAP1.CHR06_6969197	23.87	6	6969197	289	Cabernet Sauvignon
SVITVVI_VCABSAUV08_V1.1.HAP1.CHR06_7068747	23.87	6	7068747	289	Cabernet Sauvignon
SVITVVI_VCABSAUV08_V1.1.HAP1.CHR06_7180348	23.87	6	7180348	289	Cabernet Sauvignon
SVITVVI_VCABSAUV08_V1.1.HAP1.CHR06_7252554	23.87	6	7252554	289	Cabernet Sauvignon
SVITVVI_VCABSAUV08_V1.1.HAP1.CHR06_7049206	23.87	6	7049206	289	Cabernet Sauvignon
SVITVVI_VCABSAUV08_V1.1.HAP1.CHR06_6942942	23.87	6	6942942	289	Cabernet Sauvignon
SVITVVI_VCABSAUV08_V1.1.HAP1.CHR06_6512345	23.87	6	6512345	289	Cabernet Sauvignon
SVITVVI_VCABSAUV08_V1.1.HAP1.CHR06_6390096	23.87	6	6390096	289	Cabernet Sauvignon
SVITVVI_VCABSAUV08_V1.1.HAP1.CHR06_6324816	23.87	6	6324816	289	Cabernet Sauvignon
SVITVVI_VCABSAUV08_V1.1.HAP1.CHR06_6390169	23.87	6	6390169	289	Cabernet Sauvignon
SVITVVI_VCABSAUV08_V1.1.HAP1.CHR06_7129779	23.87	6	7129779	289	Cabernet Sauvignon
SVITVVI_VCABSAUV08_V1.1.HAP1.CHR06_6389325	23.87	6	6389325	289	Cabernet Sauvignon
SVITVVI_VCABSAUV08_V1.1.HAP1.CHR06_6208069	21.58	6	6208069	290	Cabernet Sauvignon
SVITVVI_VCABSAUV08_V1.1.HAP1.CHR06_6044434	19.28	6	6044434	291	Cabernet Sauvignon
SVITVVI_VCABSAUV08_V1.1.HAP1.CHR06_6059567	19.28	6	6059567	291	Cabernet Sauvignon
SVITVVI_VCABSAUV08_V1.1.HAP1.CHR06_5988668	18.36	6	5988668	292	Cabernet Sauvignon
SVITVVI_VCABSAUV08_V1.1.HAP1.CHR06_5901262	18.36	6	5901262	292	Cabernet Sauvignon
SVITVVI_VCABSAUV08_V1.1.HAP1.CHR06_5981815	18.36	6	5981815	292	Cabernet Sauvignon
SVITVVI_VCABSAUV08_V1.1.HAP1.CHR06_5954743	18.36	6	5954743	292	Cabernet Sauvignon
SVITVVI_VCABSAUV08_V1.1.HAP1.CHR06_5828035	16.53	6	5828035	293	Cabernet Sauvignon
SVITVVI_VCABSAUV08_V1.1.HAP1.CHR06_5851533	16.53	6	5851533	293	Cabernet Sauvignon
SVITVVI_VCABSAUV08_V1.1.HAP1.CHR06_5851883	16.53	6	5851883	293	Cabernet Sauvignon
SVITVVI_VCABSAUV08_V1.1.HAP1.CHR06_5321945	14.69	6	5321945	294	Cabernet Sauvignon
SVITVVI_VCABSAUV08_V1.1.HAP1.CHR06_5001888	14.69	6	5001888	294	Cabernet Sauvignon
SVITVVI_VCABSAUV08_V1.1.HAP1.CHR06_5046916	14.69	6	5046916	294	Cabernet Sauvignon
SVITVVI_VCABSAUV08_V1.1.HAP1.CHR06_4827866	14.69	6	4827866	294	Cabernet Sauvignon
SVITVVI_VCABSAUV08_V1.1.HAP1.CHR06_5092838	14.69	6	5092838	294	Cabernet Sauvignon
SVITVVI_VCABSAUV08_V1.1.HAP1.CHR06_5241221	14.69	6	5241221	294	Cabernet Sauvignon
SVITVVI_VCABSAUV08_V1.1.HAP1.CHR06_5384358	14.69	6	5384358	294	Cabernet Sauvignon
SVITVVI_VCABSAUV08_V1.1.HAP1.CHR06_4568608	11.94	6	4568608	295	Cabernet Sauvignon
SVITVVI_VCABSAUV08_V1.1.HAP1.CHR06_4587785	11.94	6	4587785	295	Cabernet Sauvignon
SVITVVI_VCABSAUV08_V1.1.HAP1.CHR06_4377132	11.02	6	4377132	296	Cabernet Sauvignon
SVITVVI_VCABSAUV08_V1.1.HAP1.CHR06_4347505	11.02	6	4347505	296	Cabernet Sauvignon
SVITVVI_VCABSAUV08_V1.1.HAP1.CHR06_4265288	10.1	6	4265288	297	Cabernet Sauvignon
SVITVVI_VCABSAUV08_V1.1.HAP1.CHR06_4206785	10.1	6	4206785	297	Cabernet Sauvignon
SVITVVI_VCABSAUV08_V1.1.HAP1.CHR06_4094073	7.47	6	4094073	298	Cabernet Sauvignon
SVITVVI_VCABSAUV08_V1.1.HAP1.CHR06_3421184	4.85	6	3421184	299	Cabernet Sauvignon
SVITVVI_VCABSAUV08_V1.1.HAP1.CHR06_3368620	4.85	6	3368620	299	Cabernet Sauvignon
SVITVVI_VCABSAUV08_V1.1.HAP1.CHR06_3718417	3.8	6	3718417	300	Cabernet Sauvignon
SVITVVI_VCABSAUV08_V1.1.HAP1.CHR06_4175579	2.76	6	4175579	301	Cabernet Sauvignon
SVITVVI_VCABSAUV08_V1.1.HAP1.CHR06_4093645	2.76	6	4093645	301	Cabernet Sauvignon
SVITVVI_VCABSAUV08_V1.1.HAP1.CHR06_1581138	2.76	6	1581138	301	Cabernet Sauvignon
SVITVVI_VCABSAUV08_V1.1.HAP1.CHR06_1733130	2.76	6	1733130	301	Cabernet Sauvignon
SVITVVI_VCABSAUV08_V1.1.HAP1.CHR06_3504977	2.76	6	3504977	301	Cabernet Sauvignon
SVITVVI_VCABSAUV08_V1.1.HAP1.CHR06_3685306	2.76	6	3685306	301	Cabernet Sauvignon
SVITVVI_VCABSAUV08_V1.1.HAP1.CHR06_3736376	2.75	6	3736376	302	Cabernet Sauvignon
SVITVVI_VCABSAUV08_V1.1.HAP1.CHR06_3752787	2.3	6	3752787	303	Cabernet Sauvignon
SVITVVI_VCABSAUV08_V1.1.HAP1.CHR06_1782931	1.84	6	1782931	304	Cabernet Sauvignon
SVITVVI_VCABSAUV08_V1.1.HAP1.CHR06_3685225	1.84	6	3685225	304	Cabernet Sauvignon
SVITVVI_VCABSAUV08_V1.1.HAP1.CHR06_3839936	1.84	6	3839936	304	Cabernet Sauvignon
SVITVVI_VCABSAUV08_V1.1.HAP1.CHR06_1997346	1.84	6	1997346	304	Cabernet Sauvignon
SVITVVI_VCABSAUV08_V1.1.HAP1.CHR06_1719143	1.84	6	1719143	304	Cabernet Sauvignon
SVITVVI_VCABSAUV08_V1.1.HAP1.CHR06_1804440	1.84	6	1804440	304	Cabernet Sauvignon
SVITVVI_VCABSAUV08_V1.1.HAP1.CHR06_1787532	1.84	6	1787532	304	Cabernet Sauvignon
SVITVVI_VCABSAUV08_V1.1.HAP1.CHR06_3890998	1.84	6	3890998	304	Cabernet Sauvignon
SVITVVI_VCABSAUV08_V1.1.HAP1.CHR06_4023277	1.84	6	4023277	304	Cabernet Sauvignon
SVITVVI_VCABSAUV08_V1.1.HAP1.CHR06_1595867	1.84	6	1595867	304	Cabernet Sauvignon
SVITVVI_VCABSAUV08_V1.1.HAP1.CHR06_1016328	0	6	1016328	305	Cabernet Sauvignon
SVITVVI_VCABSAUV08_V1.1.HAP1.CHR06_427522	0	6	427522	305	Cabernet Sauvignon
SVITVVI_VCABSAUV08_V1.1.HAP1.CHR06_1017274	0	6	1017274	305	Cabernet Sauvignon
SVITVVI_VCABSAUV08_V1.1.HAP1.CHR06_1017377	0	6	1017377	305	Cabernet Sauvignon
SVITVVI_VCABSAUV08_V1.1.HAP1.CHR06_793763	0	6	793763	305	Cabernet Sauvignon
SVITVVI_VCABSAUV08_V1.1.HAP1.CHR06_680939	0	6	680939	305	Cabernet Sauvignon
SVITVVI_VCABSAUV08_V1.1.HAP1.CHR06_513785	0	6	513785	305	Cabernet Sauvignon
SVITVVI_VCABSAUV08_V1.1.HAP1.CHR06_437052	0	6	437052	305	Cabernet Sauvignon
SVITVVI_VCABSAUV08_V1.1.HAP1.CHR06_776005	0	6	776005	305	Cabernet Sauvignon
SVITVVI_VCABSAUV08_V1.1.HAP1.CHR06_791829	0	6	791829	305	Cabernet Sauvignon
SVITVVI_VCABSAUV08_V1.1.HAP1.CHR06_1309568	0	6	1309568	305	Cabernet Sauvignon
SVITVVI_VCABSAUV08_V1.1.HAP1.CHR06_335973	0	6	335973	305	Cabernet Sauvignon
SVITVVI_VCABSAUV08_V1.1.HAP1.CHR06_865459	0	6	865459	305	Cabernet Sauvignon
SVITVVI_VCABSAUV08_V1.1.HAP1.CHR07_2940085	0	7	2940085	306	Cabernet Sauvignon
SVITVVI_VCABSAUV08_V1.1.HAP1.CHR07_2557423	0	7	2557423	306	Cabernet Sauvignon
SVITVVI_VCABSAUV08_V1.1.HAP1.CHR07_2945115	0	7	2945115	306	Cabernet Sauvignon
SVITVVI_VCABSAUV08_V1.1.HAP1.CHR07_2568168	0	7	2568168	306	Cabernet Sauvignon
SVITVVI_VCABSAUV08_V1.1.HAP1.CHR07_2624663	0	7	2624663	306	Cabernet Sauvignon
SVITVVI_VCABSAUV08_V1.1.HAP1.CHR07_3316156	1.43	7	3316156	307	Cabernet Sauvignon
SVITVVI_VCABSAUV08_V1.1.HAP1.CHR07_3141492	1.43	7	3141492	307	Cabernet Sauvignon
SVITVVI_VCABSAUV08_V1.1.HAP1.CHR07_3143859	1.43	7	3143859	307	Cabernet Sauvignon
SVITVVI_VCABSAUV08_V1.1.HAP1.CHR07_3144650	1.43	7	3144650	307	Cabernet Sauvignon
SVITVVI_VCABSAUV08_V1.1.HAP1.CHR07_3115666	1.43	7	3115666	307	Cabernet Sauvignon
SVITVVI_VCABSAUV08_V1.1.HAP1.CHR07_3144729	1.43	7	3144729	307	Cabernet Sauvignon
SVITVVI_VCABSAUV08_V1.1.HAP1.CHR07_3782016	1.43	7	3782016	307	Cabernet Sauvignon
SVITVVI_VCABSAUV08_V1.1.HAP1.CHR07_3195612	2.14	7	3195612	308	Cabernet Sauvignon
SVITVVI_VCABSAUV08_V1.1.HAP1.CHR07_3538324	4.29	7	3538324	309	Cabernet Sauvignon
SVITVVI_VCABSAUV08_V1.1.HAP1.CHR07_3693424	4.29	7	3693424	309	Cabernet Sauvignon
SVITVVI_VCABSAUV08_V1.1.HAP1.CHR07_3457633	4.29	7	3457633	309	Cabernet Sauvignon
SVITVVI_VCABSAUV08_V1.1.HAP1.CHR07_3457765	4.29	7	3457765	309	Cabernet Sauvignon
SVITVVI_VCABSAUV08_V1.1.HAP1.CHR07_3458270	4.29	7	3458270	309	Cabernet Sauvignon
SVITVVI_VCABSAUV08_V1.1.HAP1.CHR07_3357421	4.29	7	3357421	309	Cabernet Sauvignon
SVITVVI_VCABSAUV08_V1.1.HAP1.CHR07_3645058	5	7	3645058	310	Cabernet Sauvignon
SVITVVI_VCABSAUV08_V1.1.HAP1.CHR07_3538253	5.72	7	3538253	311	Cabernet Sauvignon
SVITVVI_VCABSAUV08_V1.1.HAP1.CHR07_3910665	5.72	7	3910665	311	Cabernet Sauvignon
SVITVVI_VCABSAUV08_V1.1.HAP1.CHR07_4304355	9.29	7	4304355	312	Cabernet Sauvignon
SVITVVI_VCABSAUV08_V1.1.HAP1.CHR07_4224566	9.29	7	4224566	312	Cabernet Sauvignon
SVITVVI_VCABSAUV08_V1.1.HAP1.CHR07_4338985	9.29	7	4338985	312	Cabernet Sauvignon
SVITVVI_VCABSAUV08_V1.1.HAP1.CHR07_4133251	9.29	7	4133251	312	Cabernet Sauvignon
SVITVVI_VCABSAUV08_V1.1.HAP1.CHR07_4276831	9.3	7	4276831	313	Cabernet Sauvignon
SVITVVI_VCABSAUV08_V1.1.HAP1.CHR07_4617840	9.3	7	4617840	313	Cabernet Sauvignon
SVITVVI_VCABSAUV08_V1.1.HAP1.CHR07_4199641	9.3	7	4199641	313	Cabernet Sauvignon
SVITVVI_VCABSAUV08_V1.1.HAP1.CHR07_4191480	9.3	7	4191480	313	Cabernet Sauvignon
SVITVVI_VCABSAUV08_V1.1.HAP1.CHR07_4026488	9.3	7	4026488	313	Cabernet Sauvignon
SVITVVI_VCABSAUV08_V1.1.HAP1.CHR07_4137488	9.3	7	4137488	313	Cabernet Sauvignon
SVITVVI_VCABSAUV08_V1.1.HAP1.CHR07_4454162	10.01	7	4454162	314	Cabernet Sauvignon
SVITVVI_VCABSAUV08_V1.1.HAP1.CHR07_5278415	10.01	7	5278415	314	Cabernet Sauvignon
SVITVVI_VCABSAUV08_V1.1.HAP1.CHR07_5025520	10.01	7	5025520	314	Cabernet Sauvignon
SVITVVI_VCABSAUV08_V1.1.HAP1.CHR07_4950550	10.01	7	4950550	314	Cabernet Sauvignon
SVITVVI_VCABSAUV08_V1.1.HAP1.CHR07_4534585	10.01	7	4534585	314	Cabernet Sauvignon
SVITVVI_VCABSAUV08_V1.1.HAP1.CHR07_4822392	10.01	7	4822392	314	Cabernet Sauvignon
SVITVVI_VCABSAUV08_V1.1.HAP1.CHR07_5216637	10.72	7	5216637	315	Cabernet Sauvignon
SVITVVI_VCABSAUV08_V1.1.HAP1.CHR07_4898309	10.72	7	4898309	315	Cabernet Sauvignon
SVITVVI_VCABSAUV08_V1.1.HAP1.CHR07_5199324	10.72	7	5199324	315	Cabernet Sauvignon
SVITVVI_VCABSAUV08_V1.1.HAP1.CHR07_5137158	10.72	7	5137158	315	Cabernet Sauvignon
SVITVVI_VCABSAUV08_V1.1.HAP1.CHR07_4459694	11.44	7	4459694	316	Cabernet Sauvignon
SVITVVI_VCABSAUV08_V1.1.HAP1.CHR07_5362259	12.15	7	5362259	317	Cabernet Sauvignon
SVITVVI_VCABSAUV08_V1.1.HAP1.CHR07_5296654	12.15	7	5296654	317	Cabernet Sauvignon
SVITVVI_VCABSAUV08_V1.1.HAP1.CHR07_5361965	12.15	7	5361965	317	Cabernet Sauvignon
SVITVVI_VCABSAUV08_V1.1.HAP1.CHR07_5370828	12.15	7	5370828	317	Cabernet Sauvignon
SVITVVI_VCABSAUV08_V1.1.HAP1.CHR07_5481750	12.15	7	5481750	317	Cabernet Sauvignon
SVITVVI_VCABSAUV08_V1.1.HAP1.CHR07_5474392	12.51	7	5474392	318	Cabernet Sauvignon
SVITVVI_VCABSAUV08_V1.1.HAP1.CHR07_5554803	12.87	7	5554803	319	Cabernet Sauvignon
SVITVVI_VCABSAUV08_V1.1.HAP1.CHR07_5620373	12.87	7	5620373	319	Cabernet Sauvignon
SVITVVI_VCABSAUV08_V1.1.HAP1.CHR07_5679770	13.58	7	5679770	320	Cabernet Sauvignon
SVITVVI_VCABSAUV08_V1.1.HAP1.CHR07_5645796	13.58	7	5645796	320	Cabernet Sauvignon
SVITVVI_VCABSAUV08_V1.1.HAP1.CHR07_5716062	14.3	7	5716062	321	Cabernet Sauvignon
SVITVVI_VCABSAUV08_V1.1.HAP1.CHR07_5726157	14.3	7	5726157	321	Cabernet Sauvignon
SVITVVI_VCABSAUV08_V1.1.HAP1.CHR07_5698925	14.3	7	5698925	321	Cabernet Sauvignon
SVITVVI_VCABSAUV08_V1.1.HAP1.CHR07_6013142	15.01	7	6013142	322	Cabernet Sauvignon
SVITVVI_VCABSAUV08_V1.1.HAP1.CHR07_5902873	15.01	7	5902873	322	Cabernet Sauvignon
SVITVVI_VCABSAUV08_V1.1.HAP1.CHR07_6107971	15.01	7	6107971	322	Cabernet Sauvignon
SVITVVI_VCABSAUV08_V1.1.HAP1.CHR07_6124953	15.01	7	6124953	322	Cabernet Sauvignon
SVITVVI_VCABSAUV08_V1.1.HAP1.CHR07_5842052	15.01	7	5842052	322	Cabernet Sauvignon
SVITVVI_VCABSAUV08_V1.1.HAP1.CHR07_5858438	15.01	7	5858438	322	Cabernet Sauvignon
SVITVVI_VCABSAUV08_V1.1.HAP1.CHR07_5863036	15.01	7	5863036	322	Cabernet Sauvignon
SVITVVI_VCABSAUV08_V1.1.HAP1.CHR07_6056923	15.01	7	6056923	322	Cabernet Sauvignon
SVITVVI_VCABSAUV08_V1.1.HAP1.CHR07_5863106	16.44	7	5863106	323	Cabernet Sauvignon
SVITVVI_VCABSAUV08_V1.1.HAP1.CHR07_6420351	19.3	7	6420351	324	Cabernet Sauvignon
SVITVVI_VCABSAUV08_V1.1.HAP1.CHR07_6410007	19.3	7	6410007	324	Cabernet Sauvignon
SVITVVI_VCABSAUV08_V1.1.HAP1.CHR07_6454464	19.3	7	6454464	324	Cabernet Sauvignon
SVITVVI_VCABSAUV08_V1.1.HAP1.CHR07_6341617	19.3	7	6341617	324	Cabernet Sauvignon
SVITVVI_VCABSAUV08_V1.1.HAP1.CHR07_6352921	19.3	7	6352921	324	Cabernet Sauvignon
SVITVVI_VCABSAUV08_V1.1.HAP1.CHR07_6378244	19.3	7	6378244	324	Cabernet Sauvignon
SVITVVI_VCABSAUV08_V1.1.HAP1.CHR07_6353647	19.3	7	6353647	324	Cabernet Sauvignon
SVITVVI_VCABSAUV08_V1.1.HAP1.CHR07_6994422	19.3	7	6994422	324	Cabernet Sauvignon
SVITVVI_VCABSAUV08_V1.1.HAP1.CHR07_6902932	20.73	7	6902932	325	Cabernet Sauvignon
SVITVVI_VCABSAUV08_V1.1.HAP1.CHR07_6604131	20.73	7	6604131	325	Cabernet Sauvignon
SVITVVI_VCABSAUV08_V1.1.HAP1.CHR07_6642103	20.73	7	6642103	325	Cabernet Sauvignon
SVITVVI_VCABSAUV08_V1.1.HAP1.CHR07_6861963	22.16	7	6861963	326	Cabernet Sauvignon
SVITVVI_VCABSAUV08_V1.1.HAP1.CHR07_6906324	22.87	7	6906324	327	Cabernet Sauvignon
SVITVVI_VCABSAUV08_V1.1.HAP1.CHR07_6883203	22.87	7	6883203	327	Cabernet Sauvignon
SVITVVI_VCABSAUV08_V1.1.HAP1.CHR07_6943936	22.87	7	6943936	327	Cabernet Sauvignon
SVITVVI_VCABSAUV08_V1.1.HAP1.CHR07_6593774	22.87	7	6593774	327	Cabernet Sauvignon
SVITVVI_VCABSAUV08_V1.1.HAP1.CHR07_6594051	22.87	7	6594051	327	Cabernet Sauvignon
SVITVVI_VCABSAUV08_V1.1.HAP1.CHR07_6786363	22.87	7	6786363	327	Cabernet Sauvignon
SVITVVI_VCABSAUV08_V1.1.HAP1.CHR07_7075044	22.87	7	7075044	327	Cabernet Sauvignon
SVITVVI_VCABSAUV08_V1.1.HAP1.CHR07_6865732	22.87	7	6865732	327	Cabernet Sauvignon
SVITVVI_VCABSAUV08_V1.1.HAP1.CHR07_6521197	22.87	7	6521197	327	Cabernet Sauvignon
SVITVVI_VCABSAUV08_V1.1.HAP1.CHR07_6883279	23.23	7	6883279	328	Cabernet Sauvignon
SVITVVI_VCABSAUV08_V1.1.HAP1.CHR07_6842192	23.59	7	6842192	329	Cabernet Sauvignon
SVITVVI_VCABSAUV08_V1.1.HAP1.CHR07_7533203	23.59	7	7533203	329	Cabernet Sauvignon
SVITVVI_VCABSAUV08_V1.1.HAP1.CHR07_6989229	23.59	7	6989229	329	Cabernet Sauvignon
SVITVVI_VCABSAUV08_V1.1.HAP1.CHR07_6992823	23.59	7	6992823	329	Cabernet Sauvignon
SVITVVI_VCABSAUV08_V1.1.HAP1.CHR07_6775463	23.95	7	6775463	330	Cabernet Sauvignon
SVITVVI_VCABSAUV08_V1.1.HAP1.CHR07_6586860	24.3	7	6586860	331	Cabernet Sauvignon
SVITVVI_VCABSAUV08_V1.1.HAP1.CHR07_6775128	24.3	7	6775128	331	Cabernet Sauvignon
SVITVVI_VCABSAUV08_V1.1.HAP1.CHR07_7709941	27.16	7	7709941	332	Cabernet Sauvignon
SVITVVI_VCABSAUV08_V1.1.HAP1.CHR07_7781332	27.16	7	7781332	332	Cabernet Sauvignon
SVITVVI_VCABSAUV08_V1.1.HAP1.CHR07_7841314	27.16	7	7841314	332	Cabernet Sauvignon
SVITVVI_VCABSAUV08_V1.1.HAP1.CHR07_7845125	27.16	7	7845125	332	Cabernet Sauvignon
SVITVVI_VCABSAUV08_V1.1.HAP1.CHR07_8093573	27.52	7	8093573	333	Cabernet Sauvignon
SVITVVI_VCABSAUV08_V1.1.HAP1.CHR07_7903345	27.88	7	7903345	334	Cabernet Sauvignon
SVITVVI_VCABSAUV08_V1.1.HAP1.CHR07_7912036	27.88	7	7912036	334	Cabernet Sauvignon
SVITVVI_VCABSAUV08_V1.1.HAP1.CHR07_8369391	28.23	7	8369391	335	Cabernet Sauvignon
SVITVVI_VCABSAUV08_V1.1.HAP1.CHR07_8446913	28.59	7	8446913	336	Cabernet Sauvignon
SVITVVI_VCABSAUV08_V1.1.HAP1.CHR07_6420859	28.59	7	6420859	336	Cabernet Sauvignon
SVITVVI_VCABSAUV08_V1.1.HAP1.CHR07_8098591	28.59	7	8098591	336	Cabernet Sauvignon
SVITVVI_VCABSAUV08_V1.1.HAP1.CHR07_8420991	28.59	7	8420991	336	Cabernet Sauvignon
SVITVVI_VCABSAUV08_V1.1.HAP1.CHR07_8449252	28.59	7	8449252	336	Cabernet Sauvignon
SVITVVI_VCABSAUV08_V1.1.HAP1.CHR07_9008674	28.95	7	9008674	337	Cabernet Sauvignon
SVITVVI_VCABSAUV08_V1.1.HAP1.CHR07_8668613	29.31	7	8668613	338	Cabernet Sauvignon
SVITVVI_VCABSAUV08_V1.1.HAP1.CHR07_8672426	29.31	7	8672426	338	Cabernet Sauvignon
SVITVVI_VCABSAUV08_V1.1.HAP1.CHR07_8814150	29.31	7	8814150	338	Cabernet Sauvignon
SVITVVI_VCABSAUV08_V1.1.HAP1.CHR07_9771315	31.45	7	9771315	339	Cabernet Sauvignon
SVITVVI_VCABSAUV08_V1.1.HAP1.CHR07_9750712	31.45	7	9750712	339	Cabernet Sauvignon
SVITVVI_VCABSAUV08_V1.1.HAP1.CHR07_9430675	31.45	7	9430675	339	Cabernet Sauvignon
SVITVVI_VCABSAUV08_V1.1.HAP1.CHR07_9841923	31.45	7	9841923	339	Cabernet Sauvignon
SVITVVI_VCABSAUV08_V1.1.HAP1.CHR07_9221012	31.45	7	9221012	339	Cabernet Sauvignon
SVITVVI_VCABSAUV08_V1.1.HAP1.CHR07_9980241	31.45	7	9980241	339	Cabernet Sauvignon
SVITVVI_VCABSAUV08_V1.1.HAP1.CHR07_9317507	31.45	7	9317507	339	Cabernet Sauvignon
SVITVVI_VCABSAUV08_V1.1.HAP1.CHR07_9741700	31.81	7	9741700	340	Cabernet Sauvignon
SVITVVI_VCABSAUV08_V1.1.HAP1.CHR07_9232344	32.17	7	9232344	341	Cabernet Sauvignon
SVITVVI_VCABSAUV08_V1.1.HAP1.CHR07_9260519	32.17	7	9260519	341	Cabernet Sauvignon
SVITVVI_VCABSAUV08_V1.1.HAP1.CHR07_9172735	32.17	7	9172735	341	Cabernet Sauvignon
SVITVVI_VCABSAUV08_V1.1.HAP1.CHR07_9382384	32.17	7	9382384	341	Cabernet Sauvignon
SVITVVI_VCABSAUV08_V1.1.HAP1.CHR07_9179443	32.17	7	9179443	341	Cabernet Sauvignon
SVITVVI_VCABSAUV08_V1.1.HAP1.CHR07_9321238	32.17	7	9321238	341	Cabernet Sauvignon
SVITVVI_VCABSAUV08_V1.1.HAP1.CHR07_9331777	32.17	7	9331777	341	Cabernet Sauvignon
SVITVVI_VCABSAUV08_V1.1.HAP1.CHR07_9317411	32.17	7	9317411	341	Cabernet Sauvignon
SVITVVI_VCABSAUV08_V1.1.HAP1.CHR07_8825578	33.24	7	8825578	342	Cabernet Sauvignon
SVITVVI_VCABSAUV08_V1.1.HAP1.CHR07_10956565	34.31	7	10956565	343	Cabernet Sauvignon
SVITVVI_VCABSAUV08_V1.1.HAP1.CHR07_11015100	34.31	7	11015100	343	Cabernet Sauvignon
SVITVVI_VCABSAUV08_V1.1.HAP1.CHR07_11346309	34.31	7	11346309	343	Cabernet Sauvignon
SVITVVI_VCABSAUV08_V1.1.HAP1.CHR07_474561	34.31	7	474561	343	Cabernet Sauvignon
SVITVVI_VCABSAUV08_V1.1.HAP1.CHR07_474796	34.31	7	474796	343	Cabernet Sauvignon
SVITVVI_VCABSAUV08_V1.1.HAP1.CHR07_362307	34.31	7	362307	343	Cabernet Sauvignon
SVITVVI_VCABSAUV08_V1.1.HAP1.CHR07_511128	34.31	7	511128	343	Cabernet Sauvignon
SVITVVI_VCABSAUV08_V1.1.HAP1.CHR07_13160872	39.1	7	13160872	344	Cabernet Sauvignon
SVITVVI_VCABSAUV08_V1.1.HAP1.CHR07_13291310	40.04	7	13291310	345	Cabernet Sauvignon
SVITVVI_VCABSAUV08_V1.1.HAP1.CHR07_12846497	40.04	7	12846497	345	Cabernet Sauvignon
SVITVVI_VCABSAUV08_V1.1.HAP1.CHR07_13005972	40.04	7	13005972	345	Cabernet Sauvignon
SVITVVI_VCABSAUV08_V1.1.HAP1.CHR07_14799142	42.9	7	14799142	346	Cabernet Sauvignon
SVITVVI_VCABSAUV08_V1.1.HAP1.CHR07_15183877	45.04	7	15183877	347	Cabernet Sauvignon
SVITVVI_VCABSAUV08_V1.1.HAP1.CHR07_16111909	45.04	7	16111909	347	Cabernet Sauvignon
SVITVVI_VCABSAUV08_V1.1.HAP1.CHR07_15171102	45.04	7	15171102	347	Cabernet Sauvignon
SVITVVI_VCABSAUV08_V1.1.HAP1.CHR07_15753773	45.04	7	15753773	347	Cabernet Sauvignon
SVITVVI_VCABSAUV08_V1.1.HAP1.CHR07_17195532	46.47	7	17195532	348	Cabernet Sauvignon
SVITVVI_VCABSAUV08_V1.1.HAP1.CHR07_16244706	46.47	7	16244706	348	Cabernet Sauvignon
SVITVVI_VCABSAUV08_V1.1.HAP1.CHR07_16244829	46.47	7	16244829	348	Cabernet Sauvignon
SVITVVI_VCABSAUV08_V1.1.HAP1.CHR07_16778804	46.47	7	16778804	348	Cabernet Sauvignon
SVITVVI_VCABSAUV08_V1.1.HAP1.CHR07_16785908	46.47	7	16785908	348	Cabernet Sauvignon
SVITVVI_VCABSAUV08_V1.1.HAP1.CHR07_16571423	46.47	7	16571423	348	Cabernet Sauvignon
SVITVVI_VCABSAUV08_V1.1.HAP1.CHR07_16709746	46.47	7	16709746	348	Cabernet Sauvignon
SVITVVI_VCABSAUV08_V1.1.HAP1.CHR07_16144527	46.47	7	16144527	348	Cabernet Sauvignon
SVITVVI_VCABSAUV08_V1.1.HAP1.CHR07_16767445	46.47	7	16767445	348	Cabernet Sauvignon
SVITVVI_VCABSAUV08_V1.1.HAP1.CHR07_16401103	46.47	7	16401103	348	Cabernet Sauvignon
SVITVVI_VCABSAUV08_V1.1.HAP1.CHR07_17228286	47.19	7	17228286	349	Cabernet Sauvignon
SVITVVI_VCABSAUV08_V1.1.HAP1.CHR07_17205992	47.19	7	17205992	349	Cabernet Sauvignon
SVITVVI_VCABSAUV08_V1.1.HAP1.CHR07_17306834	47.9	7	17306834	350	Cabernet Sauvignon
SVITVVI_VCABSAUV08_V1.1.HAP1.CHR07_17664752	47.9	7	17664752	350	Cabernet Sauvignon
SVITVVI_VCABSAUV08_V1.1.HAP1.CHR07_17266930	47.9	7	17266930	350	Cabernet Sauvignon
SVITVVI_VCABSAUV08_V1.1.HAP1.CHR07_17767112	47.9	7	17767112	350	Cabernet Sauvignon
SVITVVI_VCABSAUV08_V1.1.HAP1.CHR07_17955080	47.9	7	17955080	350	Cabernet Sauvignon
SVITVVI_VCABSAUV08_V1.1.HAP1.CHR07_18059200	47.9	7	18059200	350	Cabernet Sauvignon
SVITVVI_VCABSAUV08_V1.1.HAP1.CHR07_18058853	47.9	7	18058853	350	Cabernet Sauvignon
SVITVVI_VCABSAUV08_V1.1.HAP1.CHR07_17821042	47.9	7	17821042	350	Cabernet Sauvignon
SVITVVI_VCABSAUV08_V1.1.HAP1.CHR07_18058954	47.9	7	18058954	350	Cabernet Sauvignon
SVITVVI_VCABSAUV08_V1.1.HAP1.CHR07_18074943	47.9	7	18074943	350	Cabernet Sauvignon
SVITVVI_VCABSAUV08_V1.1.HAP1.CHR07_18073549	47.9	7	18073549	350	Cabernet Sauvignon
SVITVVI_VCABSAUV08_V1.1.HAP1.CHR07_18716395	48.62	7	18716395	351	Cabernet Sauvignon
SVITVVI_VCABSAUV08_V1.1.HAP1.CHR07_18902859	48.62	7	18902859	351	Cabernet Sauvignon
SVITVVI_VCABSAUV08_V1.1.HAP1.CHR07_19021051	48.62	7	19021051	351	Cabernet Sauvignon
SVITVVI_VCABSAUV08_V1.1.HAP1.CHR07_18716309	48.62	7	18716309	351	Cabernet Sauvignon
SVITVVI_VCABSAUV08_V1.1.HAP1.CHR07_18202385	48.62	7	18202385	351	Cabernet Sauvignon
SVITVVI_VCABSAUV08_V1.1.HAP1.CHR07_18203646	48.62	7	18203646	351	Cabernet Sauvignon
SVITVVI_VCABSAUV08_V1.1.HAP1.CHR07_18166803	48.62	7	18166803	351	Cabernet Sauvignon
SVITVVI_VCABSAUV08_V1.1.HAP1.CHR07_18304318	48.62	7	18304318	351	Cabernet Sauvignon
SVITVVI_VCABSAUV08_V1.1.HAP1.CHR07_18650074	48.62	7	18650074	351	Cabernet Sauvignon
SVITVVI_VCABSAUV08_V1.1.HAP1.CHR07_18789099	48.62	7	18789099	351	Cabernet Sauvignon
SVITVVI_VCABSAUV08_V1.1.HAP1.CHR07_18264075	48.62	7	18264075	351	Cabernet Sauvignon
SVITVVI_VCABSAUV08_V1.1.HAP1.CHR07_18337540	49.69	7	18337540	352	Cabernet Sauvignon
SVITVVI_VCABSAUV08_V1.1.HAP1.CHR07_18923941	50.76	7	18923941	353	Cabernet Sauvignon
SVITVVI_VCABSAUV08_V1.1.HAP1.CHR07_19613732	52.19	7	19613732	354	Cabernet Sauvignon
SVITVVI_VCABSAUV08_V1.1.HAP1.CHR07_19614099	53.62	7	19614099	355	Cabernet Sauvignon
SVITVVI_VCABSAUV08_V1.1.HAP1.CHR07_20379005	58.63	7	20379005	356	Cabernet Sauvignon
SVITVVI_VCABSAUV08_V1.1.HAP1.CHR07_20182027	58.63	7	20182027	356	Cabernet Sauvignon
SVITVVI_VCABSAUV08_V1.1.HAP1.CHR07_20558477	58.63	7	20558477	356	Cabernet Sauvignon
SVITVVI_VCABSAUV08_V1.1.HAP1.CHR08_21216305	96.28	8	21216305	357	Cabernet Sauvignon
SVITVVI_VCABSAUV08_V1.1.HAP1.CHR08_21179084	94.53	8	21179084	358	Cabernet Sauvignon
SVITVVI_VCABSAUV08_V1.1.HAP1.CHR08_21313092	94.53	8	21313092	358	Cabernet Sauvignon
SVITVVI_VCABSAUV08_V1.1.HAP1.CHR08_21314352	94.53	8	21314352	358	Cabernet Sauvignon
SVITVVI_VCABSAUV08_V1.1.HAP1.CHR08_21356337	94.53	8	21356337	358	Cabernet Sauvignon
SVITVVI_VCABSAUV08_V1.1.HAP1.CHR08_21475738	94.53	8	21475738	358	Cabernet Sauvignon
SVITVVI_VCABSAUV08_V1.1.HAP1.CHR08_21476255	94.53	8	21476255	358	Cabernet Sauvignon
SVITVVI_VCABSAUV08_V1.1.HAP1.CHR08_21551906	94.53	8	21551906	358	Cabernet Sauvignon
SVITVVI_VCABSAUV08_V1.1.HAP1.CHR08_21627819	94.53	8	21627819	358	Cabernet Sauvignon
SVITVVI_VCABSAUV08_V1.1.HAP1.CHR08_21794163	94.53	8	21794163	358	Cabernet Sauvignon
SVITVVI_VCABSAUV08_V1.1.HAP1.CHR08_21839812	94.53	8	21839812	358	Cabernet Sauvignon
SVITVVI_VCABSAUV08_V1.1.HAP1.CHR08_21213633	94.53	8	21213633	358	Cabernet Sauvignon
SVITVVI_VCABSAUV08_V1.1.HAP1.CHR08_21112604	93.7	8	21112604	359	Cabernet Sauvignon
SVITVVI_VCABSAUV08_V1.1.HAP1.CHR08_21112224	93.7	8	21112224	359	Cabernet Sauvignon
SVITVVI_VCABSAUV08_V1.1.HAP1.CHR08_20775322	92.87	8	20775322	360	Cabernet Sauvignon
SVITVVI_VCABSAUV08_V1.1.HAP1.CHR08_20956378	92.87	8	20956378	360	Cabernet Sauvignon
SVITVVI_VCABSAUV08_V1.1.HAP1.CHR08_20572541	89.56	8	20572541	361	Cabernet Sauvignon
SVITVVI_VCABSAUV08_V1.1.HAP1.CHR08_19575989	89.56	8	19575989	361	Cabernet Sauvignon
SVITVVI_VCABSAUV08_V1.1.HAP1.CHR08_19662157	89.56	8	19662157	361	Cabernet Sauvignon
SVITVVI_VCABSAUV08_V1.1.HAP1.CHR08_20150382	89.56	8	20150382	361	Cabernet Sauvignon
SVITVVI_VCABSAUV08_V1.1.HAP1.CHR08_19474711	89.56	8	19474711	361	Cabernet Sauvignon
SVITVVI_VCABSAUV08_V1.1.HAP1.CHR08_19437311	89.56	8	19437311	361	Cabernet Sauvignon
SVITVVI_VCABSAUV08_V1.1.HAP1.CHR08_20561324	89.56	8	20561324	361	Cabernet Sauvignon
SVITVVI_VCABSAUV08_V1.1.HAP1.CHR08_20535659	89.56	8	20535659	361	Cabernet Sauvignon
SVITVVI_VCABSAUV08_V1.1.HAP1.CHR08_20577540	89.56	8	20577540	361	Cabernet Sauvignon
SVITVVI_VCABSAUV08_V1.1.HAP1.CHR08_20706153	89.56	8	20706153	361	Cabernet Sauvignon
SVITVVI_VCABSAUV08_V1.1.HAP1.CHR08_20148214	89.56	8	20148214	361	Cabernet Sauvignon
SVITVVI_VCABSAUV08_V1.1.HAP1.CHR08_20047782	89.56	8	20047782	361	Cabernet Sauvignon
SVITVVI_VCABSAUV08_V1.1.HAP1.CHR08_20238049	89.56	8	20238049	361	Cabernet Sauvignon
SVITVVI_VCABSAUV08_V1.1.HAP1.CHR08_20273878	89.56	8	20273878	361	Cabernet Sauvignon
SVITVVI_VCABSAUV08_V1.1.HAP1.CHR08_19805194	89.56	8	19805194	361	Cabernet Sauvignon
SVITVVI_VCABSAUV08_V1.1.HAP1.CHR08_20333766	89.15	8	20333766	362	Cabernet Sauvignon
SVITVVI_VCABSAUV08_V1.1.HAP1.CHR08_19802058	88.74	8	19802058	363	Cabernet Sauvignon
SVITVVI_VCABSAUV08_V1.1.HAP1.CHR08_20179664	88.74	8	20179664	363	Cabernet Sauvignon
SVITVVI_VCABSAUV08_V1.1.HAP1.CHR08_20202006	88.74	8	20202006	363	Cabernet Sauvignon
SVITVVI_VCABSAUV08_V1.1.HAP1.CHR08_20237923	88.74	8	20237923	363	Cabernet Sauvignon
SVITVVI_VCABSAUV08_V1.1.HAP1.CHR08_20308594	88.74	8	20308594	363	Cabernet Sauvignon
SVITVVI_VCABSAUV08_V1.1.HAP1.CHR08_19651828	88.74	8	19651828	363	Cabernet Sauvignon
SVITVVI_VCABSAUV08_V1.1.HAP1.CHR08_20397365	87.63	8	20397365	364	Cabernet Sauvignon
SVITVVI_VCABSAUV08_V1.1.HAP1.CHR08_19538289	86.53	8	19538289	365	Cabernet Sauvignon
SVITVVI_VCABSAUV08_V1.1.HAP1.CHR08_19256499	85.43	8	19256499	366	Cabernet Sauvignon
SVITVVI_VCABSAUV08_V1.1.HAP1.CHR08_19302818	84.6	8	19302818	367	Cabernet Sauvignon
SVITVVI_VCABSAUV08_V1.1.HAP1.CHR08_18524489	76.26	8	18524489	368	Cabernet Sauvignon
SVITVVI_VCABSAUV08_V1.1.HAP1.CHR08_18620542	76.26	8	18620542	368	Cabernet Sauvignon
SVITVVI_VCABSAUV08_V1.1.HAP1.CHR08_18516548	76.26	8	18516548	368	Cabernet Sauvignon
SVITVVI_VCABSAUV08_V1.1.HAP1.CHR08_17784497	69.61	8	17784497	369	Cabernet Sauvignon
SVITVVI_VCABSAUV08_V1.1.HAP1.CHR08_18015831	69.61	8	18015831	369	Cabernet Sauvignon
SVITVVI_VCABSAUV08_V1.1.HAP1.CHR08_18014391	69.61	8	18014391	369	Cabernet Sauvignon
SVITVVI_VCABSAUV08_V1.1.HAP1.CHR08_18028223	69.61	8	18028223	369	Cabernet Sauvignon
SVITVVI_VCABSAUV08_V1.1.HAP1.CHR08_16745723	62.12	8	16745723	370	Cabernet Sauvignon
SVITVVI_VCABSAUV08_V1.1.HAP1.CHR08_17337734	56.78	8	17337734	371	Cabernet Sauvignon
SVITVVI_VCABSAUV08_V1.1.HAP1.CHR08_16745291	55.51	8	16745291	372	Cabernet Sauvignon
SVITVVI_VCABSAUV08_V1.1.HAP1.CHR08_17354283	53.03	8	17354283	373	Cabernet Sauvignon
SVITVVI_VCABSAUV08_V1.1.HAP1.CHR08_17227808	53.03	8	17227808	373	Cabernet Sauvignon
SVITVVI_VCABSAUV08_V1.1.HAP1.CHR08_16909989	53.03	8	16909989	373	Cabernet Sauvignon
SVITVVI_VCABSAUV08_V1.1.HAP1.CHR08_17243083	53.03	8	17243083	373	Cabernet Sauvignon
SVITVVI_VCABSAUV08_V1.1.HAP1.CHR08_17287335	53.03	8	17287335	373	Cabernet Sauvignon
SVITVVI_VCABSAUV08_V1.1.HAP1.CHR08_17422360	53.03	8	17422360	373	Cabernet Sauvignon
SVITVVI_VCABSAUV08_V1.1.HAP1.CHR08_17067457	53.03	8	17067457	373	Cabernet Sauvignon
SVITVVI_VCABSAUV08_V1.1.HAP1.CHR08_17189532	53.03	8	17189532	373	Cabernet Sauvignon
SVITVVI_VCABSAUV08_V1.1.HAP1.CHR08_17174817	53.03	8	17174817	373	Cabernet Sauvignon
SVITVVI_VCABSAUV08_V1.1.HAP1.CHR08_17165691	51.8	8	17165691	374	Cabernet Sauvignon
SVITVVI_VCABSAUV08_V1.1.HAP1.CHR08_17166883	51.8	8	17166883	374	Cabernet Sauvignon
SVITVVI_VCABSAUV08_V1.1.HAP1.CHR08_16701377	50.57	8	16701377	375	Cabernet Sauvignon
SVITVVI_VCABSAUV08_V1.1.HAP1.CHR08_16625908	49.54	8	16625908	376	Cabernet Sauvignon
SVITVVI_VCABSAUV08_V1.1.HAP1.CHR08_16579332	48.51	8	16579332	377	Cabernet Sauvignon
SVITVVI_VCABSAUV08_V1.1.HAP1.CHR08_16350857	48.51	8	16350857	377	Cabernet Sauvignon
SVITVVI_VCABSAUV08_V1.1.HAP1.CHR08_16574894	48.51	8	16574894	377	Cabernet Sauvignon
SVITVVI_VCABSAUV08_V1.1.HAP1.CHR08_16579401	48.51	8	16579401	377	Cabernet Sauvignon
SVITVVI_VCABSAUV08_V1.1.HAP1.CHR08_16344742	47.48	8	16344742	378	Cabernet Sauvignon
SVITVVI_VCABSAUV08_V1.1.HAP1.CHR08_16346604	46.44	8	16346604	379	Cabernet Sauvignon
SVITVVI_VCABSAUV08_V1.1.HAP1.CHR08_15948123	44.79	8	15948123	380	Cabernet Sauvignon
SVITVVI_VCABSAUV08_V1.1.HAP1.CHR08_16061840	44.79	8	16061840	380	Cabernet Sauvignon
SVITVVI_VCABSAUV08_V1.1.HAP1.CHR08_14618761	35.6	8	14618761	381	Cabernet Sauvignon
SVITVVI_VCABSAUV08_V1.1.HAP1.CHR08_14402858	35.6	8	14402858	381	Cabernet Sauvignon
SVITVVI_VCABSAUV08_V1.1.HAP1.CHR08_14562663	35.6	8	14562663	381	Cabernet Sauvignon
SVITVVI_VCABSAUV08_V1.1.HAP1.CHR08_14235387	34.77	8	14235387	382	Cabernet Sauvignon
SVITVVI_VCABSAUV08_V1.1.HAP1.CHR08_14378620	34.77	8	14378620	382	Cabernet Sauvignon
SVITVVI_VCABSAUV08_V1.1.HAP1.CHR08_14508548	34.77	8	14508548	382	Cabernet Sauvignon
SVITVVI_VCABSAUV08_V1.1.HAP1.CHR08_13861769	33.94	8	13861769	383	Cabernet Sauvignon
SVITVVI_VCABSAUV08_V1.1.HAP1.CHR08_14223749	33.94	8	14223749	383	Cabernet Sauvignon
SVITVVI_VCABSAUV08_V1.1.HAP1.CHR08_13955884	33.94	8	13955884	383	Cabernet Sauvignon
SVITVVI_VCABSAUV08_V1.1.HAP1.CHR08_14252253	33.94	8	14252253	383	Cabernet Sauvignon
SVITVVI_VCABSAUV08_V1.1.HAP1.CHR08_14251654	33.94	8	14251654	383	Cabernet Sauvignon
SVITVVI_VCABSAUV08_V1.1.HAP1.CHR08_14252186	33.94	8	14252186	383	Cabernet Sauvignon
SVITVVI_VCABSAUV08_V1.1.HAP1.CHR08_14252320	33.94	8	14252320	383	Cabernet Sauvignon
SVITVVI_VCABSAUV08_V1.1.HAP1.CHR08_13427779	32.84	8	13427779	384	Cabernet Sauvignon
SVITVVI_VCABSAUV08_V1.1.HAP1.CHR08_13451302	32.84	8	13451302	384	Cabernet Sauvignon
SVITVVI_VCABSAUV08_V1.1.HAP1.CHR08_13212865	30.64	8	13212865	385	Cabernet Sauvignon
SVITVVI_VCABSAUV08_V1.1.HAP1.CHR08_13225593	30.64	8	13225593	385	Cabernet Sauvignon
SVITVVI_VCABSAUV08_V1.1.HAP1.CHR08_13280432	30.64	8	13280432	385	Cabernet Sauvignon
SVITVVI_VCABSAUV08_V1.1.HAP1.CHR08_13181166	30.64	8	13181166	385	Cabernet Sauvignon
SVITVVI_VCABSAUV08_V1.1.HAP1.CHR08_13288104	30.64	8	13288104	385	Cabernet Sauvignon
SVITVVI_VCABSAUV08_V1.1.HAP1.CHR08_13267295	30.64	8	13267295	385	Cabernet Sauvignon
SVITVVI_VCABSAUV08_V1.1.HAP1.CHR08_13020048	28.98	8	13020048	386	Cabernet Sauvignon
SVITVVI_VCABSAUV08_V1.1.HAP1.CHR08_13069476	28.57	8	13069476	387	Cabernet Sauvignon
SVITVVI_VCABSAUV08_V1.1.HAP1.CHR08_12847379	28.16	8	12847379	388	Cabernet Sauvignon
SVITVVI_VCABSAUV08_V1.1.HAP1.CHR08_12390580	28.16	8	12390580	388	Cabernet Sauvignon
SVITVVI_VCABSAUV08_V1.1.HAP1.CHR08_12525485	28.16	8	12525485	388	Cabernet Sauvignon
SVITVVI_VCABSAUV08_V1.1.HAP1.CHR08_12259104	28.16	8	12259104	388	Cabernet Sauvignon
SVITVVI_VCABSAUV08_V1.1.HAP1.CHR08_12853557	28.16	8	12853557	388	Cabernet Sauvignon
SVITVVI_VCABSAUV08_V1.1.HAP1.CHR08_12807778	28.16	8	12807778	388	Cabernet Sauvignon
SVITVVI_VCABSAUV08_V1.1.HAP1.CHR08_12526990	28.16	8	12526990	388	Cabernet Sauvignon
SVITVVI_VCABSAUV08_V1.1.HAP1.CHR08_12525579	28.16	8	12525579	388	Cabernet Sauvignon
SVITVVI_VCABSAUV08_V1.1.HAP1.CHR08_12488627	28.16	8	12488627	388	Cabernet Sauvignon
SVITVVI_VCABSAUV08_V1.1.HAP1.CHR08_12262042	25.67	8	12262042	389	Cabernet Sauvignon
SVITVVI_VCABSAUV08_V1.1.HAP1.CHR08_11495308	25.67	8	11495308	389	Cabernet Sauvignon
SVITVVI_VCABSAUV08_V1.1.HAP1.CHR08_12261970	25.67	8	12261970	389	Cabernet Sauvignon
SVITVVI_VCABSAUV08_V1.1.HAP1.CHR08_10956253	24.43	8	10956253	390	Cabernet Sauvignon
SVITVVI_VCABSAUV08_V1.1.HAP1.CHR08_11706015	23.19	8	11706015	391	Cabernet Sauvignon
SVITVVI_VCABSAUV08_V1.1.HAP1.CHR08_11242978	23.19	8	11242978	391	Cabernet Sauvignon
SVITVVI_VCABSAUV08_V1.1.HAP1.CHR08_11640919	23.19	8	11640919	391	Cabernet Sauvignon
SVITVVI_VCABSAUV08_V1.1.HAP1.CHR08_10826348	23.19	8	10826348	391	Cabernet Sauvignon
SVITVVI_VCABSAUV08_V1.1.HAP1.CHR08_11261765	23.19	8	11261765	391	Cabernet Sauvignon
SVITVVI_VCABSAUV08_V1.1.HAP1.CHR08_11495380	23.19	8	11495380	391	Cabernet Sauvignon
SVITVVI_VCABSAUV08_V1.1.HAP1.CHR08_11656322	23.19	8	11656322	391	Cabernet Sauvignon
SVITVVI_VCABSAUV08_V1.1.HAP1.CHR08_11656408	23.19	8	11656408	391	Cabernet Sauvignon
SVITVVI_VCABSAUV08_V1.1.HAP1.CHR08_11709117	23.19	8	11709117	391	Cabernet Sauvignon
SVITVVI_VCABSAUV08_V1.1.HAP1.CHR08_11710148	23.19	8	11710148	391	Cabernet Sauvignon
SVITVVI_VCABSAUV08_V1.1.HAP1.CHR08_11716372	23.19	8	11716372	391	Cabernet Sauvignon
SVITVVI_VCABSAUV08_V1.1.HAP1.CHR08_11775938	23.19	8	11775938	391	Cabernet Sauvignon
SVITVVI_VCABSAUV08_V1.1.HAP1.CHR08_11814377	23.19	8	11814377	391	Cabernet Sauvignon
SVITVVI_VCABSAUV08_V1.1.HAP1.CHR08_11608352	23.19	8	11608352	391	Cabernet Sauvignon
SVITVVI_VCABSAUV08_V1.1.HAP1.CHR08_10600320	22.37	8	10600320	392	Cabernet Sauvignon
SVITVVI_VCABSAUV08_V1.1.HAP1.CHR08_9730698	19.06	8	9730698	393	Cabernet Sauvignon
SVITVVI_VCABSAUV08_V1.1.HAP1.CHR08_9156803	15.75	8	9156803	394	Cabernet Sauvignon
SVITVVI_VCABSAUV08_V1.1.HAP1.CHR08_9186420	15.75	8	9186420	394	Cabernet Sauvignon
SVITVVI_VCABSAUV08_V1.1.HAP1.CHR08_9234712	15.75	8	9234712	394	Cabernet Sauvignon
SVITVVI_VCABSAUV08_V1.1.HAP1.CHR08_1350066	14.92	8	1350066	395	Cabernet Sauvignon
SVITVVI_VCABSAUV08_V1.1.HAP1.CHR08_1283552	14.09	8	1283552	396	Cabernet Sauvignon
SVITVVI_VCABSAUV08_V1.1.HAP1.CHR08_4034476	13.27	8	4034476	397	Cabernet Sauvignon
SVITVVI_VCABSAUV08_V1.1.HAP1.CHR08_4688436	13.27	8	4688436	397	Cabernet Sauvignon
SVITVVI_VCABSAUV08_V1.1.HAP1.CHR08_2727916	13.27	8	2727916	397	Cabernet Sauvignon
SVITVVI_VCABSAUV08_V1.1.HAP1.CHR08_8919765	13.27	8	8919765	397	Cabernet Sauvignon
SVITVVI_VCABSAUV08_V1.1.HAP1.CHR08_9071980	13.27	8	9071980	397	Cabernet Sauvignon
SVITVVI_VCABSAUV08_V1.1.HAP1.CHR08_9176510	13.27	8	9176510	397	Cabernet Sauvignon
SVITVVI_VCABSAUV08_V1.1.HAP1.CHR08_3640802	13.27	8	3640802	397	Cabernet Sauvignon
SVITVVI_VCABSAUV08_V1.1.HAP1.CHR08_3607433	13.27	8	3607433	397	Cabernet Sauvignon
SVITVVI_VCABSAUV08_V1.1.HAP1.CHR08_4546576	13.27	8	4546576	397	Cabernet Sauvignon
SVITVVI_VCABSAUV08_V1.1.HAP1.CHR08_3358179	13.27	8	3358179	397	Cabernet Sauvignon
SVITVVI_VCABSAUV08_V1.1.HAP1.CHR08_1483085	13.27	8	1483085	397	Cabernet Sauvignon
SVITVVI_VCABSAUV08_V1.1.HAP1.CHR08_3215925	13.27	8	3215925	397	Cabernet Sauvignon
SVITVVI_VCABSAUV08_V1.1.HAP1.CHR08_2854199	13.27	8	2854199	397	Cabernet Sauvignon
SVITVVI_VCABSAUV08_V1.1.HAP1.CHR08_2884108	13.27	8	2884108	397	Cabernet Sauvignon
SVITVVI_VCABSAUV08_V1.1.HAP1.CHR08_3511160	13.27	8	3511160	397	Cabernet Sauvignon
SVITVVI_VCABSAUV08_V1.1.HAP1.CHR08_3513679	13.27	8	3513679	397	Cabernet Sauvignon
SVITVVI_VCABSAUV08_V1.1.HAP1.CHR08_3513743	13.27	8	3513743	397	Cabernet Sauvignon
SVITVVI_VCABSAUV08_V1.1.HAP1.CHR08_1980400	13.27	8	1980400	397	Cabernet Sauvignon
SVITVVI_VCABSAUV08_V1.1.HAP1.CHR08_1661045	13.27	8	1661045	397	Cabernet Sauvignon
SVITVVI_VCABSAUV08_V1.1.HAP1.CHR08_1918530	13.27	8	1918530	397	Cabernet Sauvignon
SVITVVI_VCABSAUV08_V1.1.HAP1.CHR08_8604878	13.26	8	8604878	398	Cabernet Sauvignon
SVITVVI_VCABSAUV08_V1.1.HAP1.CHR08_4005955	13.26	8	4005955	398	Cabernet Sauvignon
SVITVVI_VCABSAUV08_V1.1.HAP1.CHR08_2011201	13.26	8	2011201	398	Cabernet Sauvignon
SVITVVI_VCABSAUV08_V1.1.HAP1.CHR08_2001783	13.26	8	2001783	398	Cabernet Sauvignon
SVITVVI_VCABSAUV08_V1.1.HAP1.CHR08_2376200	13.26	8	2376200	398	Cabernet Sauvignon
SVITVVI_VCABSAUV08_V1.1.HAP1.CHR08_4082860	12.33	8	4082860	399	Cabernet Sauvignon
SVITVVI_VCABSAUV08_V1.1.HAP1.CHR08_1152612	12.33	8	1152612	399	Cabernet Sauvignon
SVITVVI_VCABSAUV08_V1.1.HAP1.CHR08_811335	6.63	8	811335	400	Cabernet Sauvignon
SVITVVI_VCABSAUV08_V1.1.HAP1.CHR08_832319	6.63	8	832319	400	Cabernet Sauvignon
SVITVVI_VCABSAUV08_V1.1.HAP1.CHR08_865189	6.63	8	865189	400	Cabernet Sauvignon
SVITVVI_VCABSAUV08_V1.1.HAP1.CHR08_309705	1.6	8	309705	401	Cabernet Sauvignon
SVITVVI_VCABSAUV08_V1.1.HAP1.CHR08_232714	0.8	8	232714	402	Cabernet Sauvignon
SVITVVI_VCABSAUV08_V1.1.HAP1.CHR08_60865	0	8	60865	403	Cabernet Sauvignon
SVITVVI_VCABSAUV08_V1.1.HAP1.CHR08_120939	0	8	120939	403	Cabernet Sauvignon
SVITVVI_VCABSAUV08_V1.1.HAP1.CHR09_134536	0	9	134536	404	Cabernet Sauvignon
SVITVVI_VCABSAUV08_V1.1.HAP1.CHR09_281717	0.75	9	281717	405	Cabernet Sauvignon
SVITVVI_VCABSAUV08_V1.1.HAP1.CHR09_395573	0.75	9	395573	405	Cabernet Sauvignon
SVITVVI_VCABSAUV08_V1.1.HAP1.CHR09_414230	0.75	9	414230	405	Cabernet Sauvignon
SVITVVI_VCABSAUV08_V1.1.HAP1.CHR09_414579	0.75	9	414579	405	Cabernet Sauvignon
SVITVVI_VCABSAUV08_V1.1.HAP1.CHR09_583814	0.75	9	583814	405	Cabernet Sauvignon
SVITVVI_VCABSAUV08_V1.1.HAP1.CHR09_655037	0.75	9	655037	405	Cabernet Sauvignon
SVITVVI_VCABSAUV08_V1.1.HAP1.CHR09_494043	0.75	9	494043	405	Cabernet Sauvignon
SVITVVI_VCABSAUV08_V1.1.HAP1.CHR09_551276	0.75	9	551276	405	Cabernet Sauvignon
SVITVVI_VCABSAUV08_V1.1.HAP1.CHR09_551402	0.75	9	551402	405	Cabernet Sauvignon
SVITVVI_VCABSAUV08_V1.1.HAP1.CHR09_399926	0.75	9	399926	405	Cabernet Sauvignon
SVITVVI_VCABSAUV08_V1.1.HAP1.CHR09_410651	0.75	9	410651	405	Cabernet Sauvignon
SVITVVI_VCABSAUV08_V1.1.HAP1.CHR09_481655	0.75	9	481655	405	Cabernet Sauvignon
SVITVVI_VCABSAUV08_V1.1.HAP1.CHR09_554498	0.75	9	554498	405	Cabernet Sauvignon
SVITVVI_VCABSAUV08_V1.1.HAP1.CHR09_669741	0.75	9	669741	405	Cabernet Sauvignon
SVITVVI_VCABSAUV08_V1.1.HAP1.CHR09_724879	1.12	9	724879	406	Cabernet Sauvignon
SVITVVI_VCABSAUV08_V1.1.HAP1.CHR09_781140	1.49	9	781140	407	Cabernet Sauvignon
SVITVVI_VCABSAUV08_V1.1.HAP1.CHR09_969875	1.87	9	969875	408	Cabernet Sauvignon
SVITVVI_VCABSAUV08_V1.1.HAP1.CHR09_1261053	2.24	9	1261053	409	Cabernet Sauvignon
SVITVVI_VCABSAUV08_V1.1.HAP1.CHR09_1432714	2.24	9	1432714	409	Cabernet Sauvignon
SVITVVI_VCABSAUV08_V1.1.HAP1.CHR09_1614327	2.24	9	1614327	409	Cabernet Sauvignon
SVITVVI_VCABSAUV08_V1.1.HAP1.CHR09_1895911	2.99	9	1895911	410	Cabernet Sauvignon
SVITVVI_VCABSAUV08_V1.1.HAP1.CHR09_2398011	3.73	9	2398011	411	Cabernet Sauvignon
SVITVVI_VCABSAUV08_V1.1.HAP1.CHR09_2324620	3.73	9	2324620	411	Cabernet Sauvignon
SVITVVI_VCABSAUV08_V1.1.HAP1.CHR09_2477707	3.73	9	2477707	411	Cabernet Sauvignon
SVITVVI_VCABSAUV08_V1.1.HAP1.CHR09_2139809	3.73	9	2139809	411	Cabernet Sauvignon
SVITVVI_VCABSAUV08_V1.1.HAP1.CHR09_2142251	3.73	9	2142251	411	Cabernet Sauvignon
SVITVVI_VCABSAUV08_V1.1.HAP1.CHR09_2346380	3.73	9	2346380	411	Cabernet Sauvignon
SVITVVI_VCABSAUV08_V1.1.HAP1.CHR09_3094739	3.73	9	3094739	411	Cabernet Sauvignon
SVITVVI_VCABSAUV08_V1.1.HAP1.CHR09_3349138	3.73	9	3349138	411	Cabernet Sauvignon
SVITVVI_VCABSAUV08_V1.1.HAP1.CHR09_2831848	3.73	9	2831848	411	Cabernet Sauvignon
SVITVVI_VCABSAUV08_V1.1.HAP1.CHR09_3106476	3.73	9	3106476	411	Cabernet Sauvignon
SVITVVI_VCABSAUV08_V1.1.HAP1.CHR09_2290323	3.73	9	2290323	411	Cabernet Sauvignon
SVITVVI_VCABSAUV08_V1.1.HAP1.CHR09_3367860	3.73	9	3367860	411	Cabernet Sauvignon
SVITVVI_VCABSAUV08_V1.1.HAP1.CHR09_2105050	3.73	9	2105050	411	Cabernet Sauvignon
SVITVVI_VCABSAUV08_V1.1.HAP1.CHR09_3149029	3.73	9	3149029	411	Cabernet Sauvignon
SVITVVI_VCABSAUV08_V1.1.HAP1.CHR09_2421429	3.73	9	2421429	411	Cabernet Sauvignon
SVITVVI_VCABSAUV08_V1.1.HAP1.CHR09_3125809	3.73	9	3125809	411	Cabernet Sauvignon
SVITVVI_VCABSAUV08_V1.1.HAP1.CHR09_3376162	3.73	9	3376162	411	Cabernet Sauvignon
SVITVVI_VCABSAUV08_V1.1.HAP1.CHR09_1924791	4.48	9	1924791	412	Cabernet Sauvignon
SVITVVI_VCABSAUV08_V1.1.HAP1.CHR09_1700910	4.48	9	1700910	412	Cabernet Sauvignon
SVITVVI_VCABSAUV08_V1.1.HAP1.CHR09_2133133	4.48	9	2133133	412	Cabernet Sauvignon
SVITVVI_VCABSAUV08_V1.1.HAP1.CHR09_3334450	4.48	9	3334450	412	Cabernet Sauvignon
SVITVVI_VCABSAUV08_V1.1.HAP1.CHR09_3092010	4.48	9	3092010	412	Cabernet Sauvignon
SVITVVI_VCABSAUV08_V1.1.HAP1.CHR09_3550106	5.97	9	3550106	413	Cabernet Sauvignon
SVITVVI_VCABSAUV08_V1.1.HAP1.CHR09_3954371	6.72	9	3954371	414	Cabernet Sauvignon
SVITVVI_VCABSAUV08_V1.1.HAP1.CHR09_3976367	7.47	9	3976367	415	Cabernet Sauvignon
SVITVVI_VCABSAUV08_V1.1.HAP1.CHR09_4073837	13.19	9	4073837	416	Cabernet Sauvignon
SVITVVI_VCABSAUV08_V1.1.HAP1.CHR09_4045980	13.19	9	4045980	416	Cabernet Sauvignon
SVITVVI_VCABSAUV08_V1.1.HAP1.CHR09_4032132	13.19	9	4032132	416	Cabernet Sauvignon
SVITVVI_VCABSAUV08_V1.1.HAP1.CHR09_4012842	13.19	9	4012842	416	Cabernet Sauvignon
SVITVVI_VCABSAUV08_V1.1.HAP1.CHR09_4969742	13.19	9	4969742	416	Cabernet Sauvignon
SVITVVI_VCABSAUV08_V1.1.HAP1.CHR09_4432148	13.19	9	4432148	416	Cabernet Sauvignon
SVITVVI_VCABSAUV08_V1.1.HAP1.CHR09_5018525	13.19	9	5018525	416	Cabernet Sauvignon
SVITVVI_VCABSAUV08_V1.1.HAP1.CHR09_5178251	16.7	9	5178251	417	Cabernet Sauvignon
SVITVVI_VCABSAUV08_V1.1.HAP1.CHR09_5083211	16.7	9	5083211	417	Cabernet Sauvignon
SVITVVI_VCABSAUV08_V1.1.HAP1.CHR09_5158841	20.19	9	5158841	418	Cabernet Sauvignon
SVITVVI_VCABSAUV08_V1.1.HAP1.CHR09_5391063	20.2	9	5391063	419	Cabernet Sauvignon
SVITVVI_VCABSAUV08_V1.1.HAP1.CHR09_5674449	20.2	9	5674449	419	Cabernet Sauvignon
SVITVVI_VCABSAUV08_V1.1.HAP1.CHR09_5215303	20.2	9	5215303	419	Cabernet Sauvignon
SVITVVI_VCABSAUV08_V1.1.HAP1.CHR09_5668518	20.2	9	5668518	419	Cabernet Sauvignon
SVITVVI_VCABSAUV08_V1.1.HAP1.CHR09_6161888	20.2	9	6161888	419	Cabernet Sauvignon
SVITVVI_VCABSAUV08_V1.1.HAP1.CHR09_5720341	20.2	9	5720341	419	Cabernet Sauvignon
SVITVVI_VCABSAUV08_V1.1.HAP1.CHR09_6408110	21.69	9	6408110	420	Cabernet Sauvignon
SVITVVI_VCABSAUV08_V1.1.HAP1.CHR09_6284880	21.69	9	6284880	420	Cabernet Sauvignon
SVITVVI_VCABSAUV08_V1.1.HAP1.CHR09_6975161	26.18	9	6975161	421	Cabernet Sauvignon
SVITVVI_VCABSAUV08_V1.1.HAP1.CHR09_6849721	26.18	9	6849721	421	Cabernet Sauvignon
SVITVVI_VCABSAUV08_V1.1.HAP1.CHR09_6856029	26.18	9	6856029	421	Cabernet Sauvignon
SVITVVI_VCABSAUV08_V1.1.HAP1.CHR09_6854629	26.18	9	6854629	421	Cabernet Sauvignon
SVITVVI_VCABSAUV08_V1.1.HAP1.CHR09_6792181	26.18	9	6792181	421	Cabernet Sauvignon
SVITVVI_VCABSAUV08_V1.1.HAP1.CHR09_7035618	28.42	9	7035618	422	Cabernet Sauvignon
SVITVVI_VCABSAUV08_V1.1.HAP1.CHR09_7039272	28.42	9	7039272	422	Cabernet Sauvignon
SVITVVI_VCABSAUV08_V1.1.HAP1.CHR09_7353997	29.91	9	7353997	423	Cabernet Sauvignon
SVITVVI_VCABSAUV08_V1.1.HAP1.CHR09_7523091	29.91	9	7523091	423	Cabernet Sauvignon
SVITVVI_VCABSAUV08_V1.1.HAP1.CHR09_7374375	29.91	9	7374375	423	Cabernet Sauvignon
SVITVVI_VCABSAUV08_V1.1.HAP1.CHR09_8802002	31.41	9	8802002	424	Cabernet Sauvignon
SVITVVI_VCABSAUV08_V1.1.HAP1.CHR09_8767111	31.41	9	8767111	424	Cabernet Sauvignon
SVITVVI_VCABSAUV08_V1.1.HAP1.CHR09_9202919	35.14	9	9202919	425	Cabernet Sauvignon
SVITVVI_VCABSAUV08_V1.1.HAP1.CHR09_9923848	38.88	9	9923848	426	Cabernet Sauvignon
SVITVVI_VCABSAUV08_V1.1.HAP1.CHR09_9430318	38.88	9	9430318	426	Cabernet Sauvignon
SVITVVI_VCABSAUV08_V1.1.HAP1.CHR09_9907187	38.88	9	9907187	426	Cabernet Sauvignon
SVITVVI_VCABSAUV08_V1.1.HAP1.CHR09_9552894	38.88	9	9552894	426	Cabernet Sauvignon
SVITVVI_VCABSAUV08_V1.1.HAP1.CHR09_10777406	38.88	9	10777406	426	Cabernet Sauvignon
SVITVVI_VCABSAUV08_V1.1.HAP1.CHR09_11202771	41.12	9	11202771	427	Cabernet Sauvignon
SVITVVI_VCABSAUV08_V1.1.HAP1.CHR09_10613030	41.87	9	10613030	428	Cabernet Sauvignon
SVITVVI_VCABSAUV08_V1.1.HAP1.CHR09_10654560	41.87	9	10654560	428	Cabernet Sauvignon
SVITVVI_VCABSAUV08_V1.1.HAP1.CHR09_11201565	41.87	9	11201565	428	Cabernet Sauvignon
SVITVVI_VCABSAUV08_V1.1.HAP1.CHR09_11054696	42.62	9	11054696	429	Cabernet Sauvignon
SVITVVI_VCABSAUV08_V1.1.HAP1.CHR09_13873723	43.36	9	13873723	430	Cabernet Sauvignon
SVITVVI_VCABSAUV08_V1.1.HAP1.CHR09_13141904	43.73	9	13141904	431	Cabernet Sauvignon
SVITVVI_VCABSAUV08_V1.1.HAP1.CHR09_13684286	44.11	9	13684286	432	Cabernet Sauvignon
SVITVVI_VCABSAUV08_V1.1.HAP1.CHR09_13680802	44.11	9	13680802	432	Cabernet Sauvignon
SVITVVI_VCABSAUV08_V1.1.HAP1.CHR09_13680938	44.11	9	13680938	432	Cabernet Sauvignon
SVITVVI_VCABSAUV08_V1.1.HAP1.CHR09_15659084	45.6	9	15659084	433	Cabernet Sauvignon
SVITVVI_VCABSAUV08_V1.1.HAP1.CHR09_15354872	45.6	9	15354872	433	Cabernet Sauvignon
SVITVVI_VCABSAUV08_V1.1.HAP1.CHR09_16809004	48.59	9	16809004	434	Cabernet Sauvignon
SVITVVI_VCABSAUV08_V1.1.HAP1.CHR09_16451485	48.59	9	16451485	434	Cabernet Sauvignon
SVITVVI_VCABSAUV08_V1.1.HAP1.CHR09_17024608	48.59	9	17024608	434	Cabernet Sauvignon
SVITVVI_VCABSAUV08_V1.1.HAP1.CHR09_16990913	48.59	9	16990913	434	Cabernet Sauvignon
SVITVVI_VCABSAUV08_V1.1.HAP1.CHR09_17998957	51.58	9	17998957	435	Cabernet Sauvignon
SVITVVI_VCABSAUV08_V1.1.HAP1.CHR09_17999044	51.58	9	17999044	435	Cabernet Sauvignon
SVITVVI_VCABSAUV08_V1.1.HAP1.CHR09_17826975	51.58	9	17826975	435	Cabernet Sauvignon
SVITVVI_VCABSAUV08_V1.1.HAP1.CHR09_17341482	51.58	9	17341482	435	Cabernet Sauvignon
SVITVVI_VCABSAUV08_V1.1.HAP1.CHR09_17563953	51.58	9	17563953	435	Cabernet Sauvignon
SVITVVI_VCABSAUV08_V1.1.HAP1.CHR09_18130562	52.7	9	18130562	436	Cabernet Sauvignon
SVITVVI_VCABSAUV08_V1.1.HAP1.CHR09_19635892	53.82	9	19635892	437	Cabernet Sauvignon
SVITVVI_VCABSAUV08_V1.1.HAP1.CHR09_20080119	54.56	9	20080119	438	Cabernet Sauvignon
SVITVVI_VCABSAUV08_V1.1.HAP1.CHR09_20106542	54.56	9	20106542	438	Cabernet Sauvignon
SVITVVI_VCABSAUV08_V1.1.HAP1.CHR09_20478914	54.94	9	20478914	439	Cabernet Sauvignon
SVITVVI_VCABSAUV08_V1.1.HAP1.CHR09_20428538	55.31	9	20428538	440	Cabernet Sauvignon
SVITVVI_VCABSAUV08_V1.1.HAP1.CHR09_20428165	55.31	9	20428165	440	Cabernet Sauvignon
SVITVVI_VCABSAUV08_V1.1.HAP1.CHR09_20390269	55.31	9	20390269	440	Cabernet Sauvignon
SVITVVI_VCABSAUV08_V1.1.HAP1.CHR09_20435676	55.31	9	20435676	440	Cabernet Sauvignon
SVITVVI_VCABSAUV08_V1.1.HAP1.CHR09_20901223	55.31	9	20901223	440	Cabernet Sauvignon
SVITVVI_VCABSAUV08_V1.1.HAP1.CHR09_21456985	55.31	9	21456985	440	Cabernet Sauvignon
SVITVVI_VCABSAUV08_V1.1.HAP1.CHR09_21934023	55.31	9	21934023	440	Cabernet Sauvignon
SVITVVI_VCABSAUV08_V1.1.HAP1.CHR09_21484267	55.31	9	21484267	440	Cabernet Sauvignon
SVITVVI_VCABSAUV08_V1.1.HAP1.CHR09_21787064	55.31	9	21787064	440	Cabernet Sauvignon
SVITVVI_VCABSAUV08_V1.1.HAP1.CHR09_21456882	55.31	9	21456882	440	Cabernet Sauvignon
SVITVVI_VCABSAUV08_V1.1.HAP1.CHR09_21483535	55.31	9	21483535	440	Cabernet Sauvignon
SVITVVI_VCABSAUV08_V1.1.HAP1.CHR09_18577802	55.31	9	18577802	440	Cabernet Sauvignon
SVITVVI_VCABSAUV08_V1.1.HAP1.CHR09_20408849	55.31	9	20408849	440	Cabernet Sauvignon
SVITVVI_VCABSAUV08_V1.1.HAP1.CHR09_21083578	55.31	9	21083578	440	Cabernet Sauvignon
SVITVVI_VCABSAUV08_V1.1.HAP1.CHR09_21243722	55.31	9	21243722	440	Cabernet Sauvignon
SVITVVI_VCABSAUV08_V1.1.HAP1.CHR09_19034597	55.31	9	19034597	440	Cabernet Sauvignon
SVITVVI_VCABSAUV08_V1.1.HAP1.CHR09_20430257	55.31	9	20430257	440	Cabernet Sauvignon
SVITVVI_VCABSAUV08_V1.1.HAP1.CHR09_20308967	55.31	9	20308967	440	Cabernet Sauvignon
SVITVVI_VCABSAUV08_V1.1.HAP1.CHR09_21847840	55.31	9	21847840	440	Cabernet Sauvignon
SVITVVI_VCABSAUV08_V1.1.HAP1.CHR09_19329882	55.31	9	19329882	440	Cabernet Sauvignon
SVITVVI_VCABSAUV08_V1.1.HAP1.CHR09_21619923	55.31	9	21619923	440	Cabernet Sauvignon
SVITVVI_VCABSAUV08_V1.1.HAP1.CHR09_21868082	55.31	9	21868082	440	Cabernet Sauvignon
SVITVVI_VCABSAUV08_V1.1.HAP1.CHR09_20685646	55.31	9	20685646	440	Cabernet Sauvignon
SVITVVI_VCABSAUV08_V1.1.HAP1.CHR09_20133741	59.84	9	20133741	441	Cabernet Sauvignon
SVITVVI_VCABSAUV08_V1.1.HAP1.CHR10_20825355	78.98	10	20825355	442	Cabernet Sauvignon
SVITVVI_VCABSAUV08_V1.1.HAP1.CHR10_20339078	73.96	10	20339078	443	Cabernet Sauvignon
SVITVVI_VCABSAUV08_V1.1.HAP1.CHR10_20806467	73.96	10	20806467	443	Cabernet Sauvignon
SVITVVI_VCABSAUV08_V1.1.HAP1.CHR10_20242718	73.96	10	20242718	443	Cabernet Sauvignon
SVITVVI_VCABSAUV08_V1.1.HAP1.CHR10_19465295	72.42	10	19465295	444	Cabernet Sauvignon
SVITVVI_VCABSAUV08_V1.1.HAP1.CHR10_23611225	70.11	10	23611225	445	Cabernet Sauvignon
SVITVVI_VCABSAUV08_V1.1.HAP1.CHR10_21577750	70.11	10	21577750	445	Cabernet Sauvignon
SVITVVI_VCABSAUV08_V1.1.HAP1.CHR10_21772615	70.11	10	21772615	445	Cabernet Sauvignon
SVITVVI_VCABSAUV08_V1.1.HAP1.CHR10_22612979	70.11	10	22612979	445	Cabernet Sauvignon
SVITVVI_VCABSAUV08_V1.1.HAP1.CHR10_21520527	70.11	10	21520527	445	Cabernet Sauvignon
SVITVVI_VCABSAUV08_V1.1.HAP1.CHR10_21795692	70.11	10	21795692	445	Cabernet Sauvignon
SVITVVI_VCABSAUV08_V1.1.HAP1.CHR10_21216190	68.96	10	21216190	446	Cabernet Sauvignon
SVITVVI_VCABSAUV08_V1.1.HAP1.CHR10_20688676	67.8	10	20688676	447	Cabernet Sauvignon
SVITVVI_VCABSAUV08_V1.1.HAP1.CHR10_19507628	66.93	10	19507628	448	Cabernet Sauvignon
SVITVVI_VCABSAUV08_V1.1.HAP1.CHR10_18712836	66.05	10	18712836	449	Cabernet Sauvignon
SVITVVI_VCABSAUV08_V1.1.HAP1.CHR10_16975491	66.05	10	16975491	449	Cabernet Sauvignon
SVITVVI_VCABSAUV08_V1.1.HAP1.CHR10_18656382	66.05	10	18656382	449	Cabernet Sauvignon
SVITVVI_VCABSAUV08_V1.1.HAP1.CHR10_16000989	62.41	10	16000989	450	Cabernet Sauvignon
SVITVVI_VCABSAUV08_V1.1.HAP1.CHR10_15982043	62.41	10	15982043	450	Cabernet Sauvignon
SVITVVI_VCABSAUV08_V1.1.HAP1.CHR10_14810307	58.56	10	14810307	451	Cabernet Sauvignon
SVITVVI_VCABSAUV08_V1.1.HAP1.CHR10_14893792	58.56	10	14893792	451	Cabernet Sauvignon
SVITVVI_VCABSAUV08_V1.1.HAP1.CHR10_14491529	58.56	10	14491529	451	Cabernet Sauvignon
SVITVVI_VCABSAUV08_V1.1.HAP1.CHR10_14554225	58.56	10	14554225	451	Cabernet Sauvignon
SVITVVI_VCABSAUV08_V1.1.HAP1.CHR10_15062485	58.56	10	15062485	451	Cabernet Sauvignon
SVITVVI_VCABSAUV08_V1.1.HAP1.CHR10_14556732	58.56	10	14556732	451	Cabernet Sauvignon
SVITVVI_VCABSAUV08_V1.1.HAP1.CHR10_15266081	58.56	10	15266081	451	Cabernet Sauvignon
SVITVVI_VCABSAUV08_V1.1.HAP1.CHR10_15370549	58.56	10	15370549	451	Cabernet Sauvignon
SVITVVI_VCABSAUV08_V1.1.HAP1.CHR10_14287807	57.02	10	14287807	452	Cabernet Sauvignon
SVITVVI_VCABSAUV08_V1.1.HAP1.CHR10_13417238	57.02	10	13417238	452	Cabernet Sauvignon
SVITVVI_VCABSAUV08_V1.1.HAP1.CHR10_14322404	57.02	10	14322404	452	Cabernet Sauvignon
SVITVVI_VCABSAUV08_V1.1.HAP1.CHR10_13458601	57.02	10	13458601	452	Cabernet Sauvignon
SVITVVI_VCABSAUV08_V1.1.HAP1.CHR10_13852337	57.02	10	13852337	452	Cabernet Sauvignon
SVITVVI_VCABSAUV08_V1.1.HAP1.CHR10_13271961	56.25	10	13271961	453	Cabernet Sauvignon
SVITVVI_VCABSAUV08_V1.1.HAP1.CHR10_13208667	56.25	10	13208667	453	Cabernet Sauvignon
SVITVVI_VCABSAUV08_V1.1.HAP1.CHR10_12922394	55.86	10	12922394	454	Cabernet Sauvignon
SVITVVI_VCABSAUV08_V1.1.HAP1.CHR10_12064042	55.48	10	12064042	455	Cabernet Sauvignon
SVITVVI_VCABSAUV08_V1.1.HAP1.CHR10_12603364	55.48	10	12603364	455	Cabernet Sauvignon
SVITVVI_VCABSAUV08_V1.1.HAP1.CHR10_13137808	55.48	10	13137808	455	Cabernet Sauvignon
SVITVVI_VCABSAUV08_V1.1.HAP1.CHR10_13037449	55.48	10	13037449	455	Cabernet Sauvignon
SVITVVI_VCABSAUV08_V1.1.HAP1.CHR10_13104550	55.48	10	13104550	455	Cabernet Sauvignon
SVITVVI_VCABSAUV08_V1.1.HAP1.CHR10_12072879	55.48	10	12072879	455	Cabernet Sauvignon
SVITVVI_VCABSAUV08_V1.1.HAP1.CHR10_12617022	55.48	10	12617022	455	Cabernet Sauvignon
SVITVVI_VCABSAUV08_V1.1.HAP1.CHR10_12023753	55.48	10	12023753	455	Cabernet Sauvignon
SVITVVI_VCABSAUV08_V1.1.HAP1.CHR10_12063627	54.33	10	12063627	456	Cabernet Sauvignon
SVITVVI_VCABSAUV08_V1.1.HAP1.CHR10_11913565	53.17	10	11913565	457	Cabernet Sauvignon
SVITVVI_VCABSAUV08_V1.1.HAP1.CHR10_11936403	53.17	10	11936403	457	Cabernet Sauvignon
SVITVVI_VCABSAUV08_V1.1.HAP1.CHR10_11843717	47.6	10	11843717	458	Cabernet Sauvignon
SVITVVI_VCABSAUV08_V1.1.HAP1.CHR10_11418504	47.6	10	11418504	458	Cabernet Sauvignon
SVITVVI_VCABSAUV08_V1.1.HAP1.CHR10_11758505	47.6	10	11758505	458	Cabernet Sauvignon
SVITVVI_VCABSAUV08_V1.1.HAP1.CHR10_11848119	47.6	10	11848119	458	Cabernet Sauvignon
SVITVVI_VCABSAUV08_V1.1.HAP1.CHR10_10671410	47.6	10	10671410	458	Cabernet Sauvignon
SVITVVI_VCABSAUV08_V1.1.HAP1.CHR10_11217227	47.6	10	11217227	458	Cabernet Sauvignon
SVITVVI_VCABSAUV08_V1.1.HAP1.CHR10_11413145	47.6	10	11413145	458	Cabernet Sauvignon
SVITVVI_VCABSAUV08_V1.1.HAP1.CHR10_10505116	47.6	10	10505116	458	Cabernet Sauvignon
SVITVVI_VCABSAUV08_V1.1.HAP1.CHR10_10458014	47.6	10	10458014	458	Cabernet Sauvignon
SVITVVI_VCABSAUV08_V1.1.HAP1.CHR10_10319370	47.6	10	10319370	458	Cabernet Sauvignon
SVITVVI_VCABSAUV08_V1.1.HAP1.CHR10_10175179	43.91	10	10175179	459	Cabernet Sauvignon
SVITVVI_VCABSAUV08_V1.1.HAP1.CHR10_9910792	43.14	10	9910792	460	Cabernet Sauvignon
SVITVVI_VCABSAUV08_V1.1.HAP1.CHR10_9827099	43.14	10	9827099	460	Cabernet Sauvignon
SVITVVI_VCABSAUV08_V1.1.HAP1.CHR10_10010918	43.14	10	10010918	460	Cabernet Sauvignon
SVITVVI_VCABSAUV08_V1.1.HAP1.CHR10_9921411	41.6	10	9921411	461	Cabernet Sauvignon
SVITVVI_VCABSAUV08_V1.1.HAP1.CHR10_9921345	41.6	10	9921345	461	Cabernet Sauvignon
SVITVVI_VCABSAUV08_V1.1.HAP1.CHR10_9879035	41.6	10	9879035	461	Cabernet Sauvignon
SVITVVI_VCABSAUV08_V1.1.HAP1.CHR10_10024191	41.6	10	10024191	461	Cabernet Sauvignon
SVITVVI_VCABSAUV08_V1.1.HAP1.CHR10_9909810	41.6	10	9909810	461	Cabernet Sauvignon
SVITVVI_VCABSAUV08_V1.1.HAP1.CHR10_10007503	41.6	10	10007503	461	Cabernet Sauvignon
SVITVVI_VCABSAUV08_V1.1.HAP1.CHR10_9451078	40.83	10	9451078	462	Cabernet Sauvignon
SVITVVI_VCABSAUV08_V1.1.HAP1.CHR10_9523559	40.83	10	9523559	462	Cabernet Sauvignon
SVITVVI_VCABSAUV08_V1.1.HAP1.CHR10_9766894	40.83	10	9766894	462	Cabernet Sauvignon
SVITVVI_VCABSAUV08_V1.1.HAP1.CHR10_9824088	40.83	10	9824088	462	Cabernet Sauvignon
SVITVVI_VCABSAUV08_V1.1.HAP1.CHR10_9455673	40.83	10	9455673	462	Cabernet Sauvignon
SVITVVI_VCABSAUV08_V1.1.HAP1.CHR10_9624097	40.45	10	9624097	463	Cabernet Sauvignon
SVITVVI_VCABSAUV08_V1.1.HAP1.CHR10_9607784	40.06	10	9607784	464	Cabernet Sauvignon
SVITVVI_VCABSAUV08_V1.1.HAP1.CHR10_9623745	39.68	10	9623745	465	Cabernet Sauvignon
SVITVVI_VCABSAUV08_V1.1.HAP1.CHR10_8723046	39.29	10	8723046	466	Cabernet Sauvignon
SVITVVI_VCABSAUV08_V1.1.HAP1.CHR10_8013085	38.52	10	8013085	467	Cabernet Sauvignon
SVITVVI_VCABSAUV08_V1.1.HAP1.CHR10_7995968	38.52	10	7995968	467	Cabernet Sauvignon
SVITVVI_VCABSAUV08_V1.1.HAP1.CHR10_8576648	38.52	10	8576648	467	Cabernet Sauvignon
SVITVVI_VCABSAUV08_V1.1.HAP1.CHR10_8700743	38.52	10	8700743	467	Cabernet Sauvignon
SVITVVI_VCABSAUV08_V1.1.HAP1.CHR10_7859018	38.52	10	7859018	467	Cabernet Sauvignon
SVITVVI_VCABSAUV08_V1.1.HAP1.CHR10_7882179	38.52	10	7882179	467	Cabernet Sauvignon
SVITVVI_VCABSAUV08_V1.1.HAP1.CHR10_8096622	38.52	10	8096622	467	Cabernet Sauvignon
SVITVVI_VCABSAUV08_V1.1.HAP1.CHR10_8587427	38.52	10	8587427	467	Cabernet Sauvignon
SVITVVI_VCABSAUV08_V1.1.HAP1.CHR10_8592061	38.52	10	8592061	467	Cabernet Sauvignon
SVITVVI_VCABSAUV08_V1.1.HAP1.CHR10_7608486	37.75	10	7608486	468	Cabernet Sauvignon
SVITVVI_VCABSAUV08_V1.1.HAP1.CHR10_7807246	37.75	10	7807246	468	Cabernet Sauvignon
SVITVVI_VCABSAUV08_V1.1.HAP1.CHR10_7777178	37.75	10	7777178	468	Cabernet Sauvignon
SVITVVI_VCABSAUV08_V1.1.HAP1.CHR10_8231222	34.67	10	8231222	469	Cabernet Sauvignon
SVITVVI_VCABSAUV08_V1.1.HAP1.CHR10_7466225	33.9	10	7466225	470	Cabernet Sauvignon
SVITVVI_VCABSAUV08_V1.1.HAP1.CHR10_7485334	33.9	10	7485334	470	Cabernet Sauvignon
SVITVVI_VCABSAUV08_V1.1.HAP1.CHR10_7406777	33.14	10	7406777	471	Cabernet Sauvignon
SVITVVI_VCABSAUV08_V1.1.HAP1.CHR10_7348916	31.6	10	7348916	472	Cabernet Sauvignon
SVITVVI_VCABSAUV08_V1.1.HAP1.CHR10_7258300	31.6	10	7258300	472	Cabernet Sauvignon
SVITVVI_VCABSAUV08_V1.1.HAP1.CHR10_6716967	28.52	10	6716967	473	Cabernet Sauvignon
SVITVVI_VCABSAUV08_V1.1.HAP1.CHR10_6557278	28.52	10	6557278	473	Cabernet Sauvignon
SVITVVI_VCABSAUV08_V1.1.HAP1.CHR10_6961693	28.52	10	6961693	473	Cabernet Sauvignon
SVITVVI_VCABSAUV08_V1.1.HAP1.CHR10_6505162	28.52	10	6505162	473	Cabernet Sauvignon
SVITVVI_VCABSAUV08_V1.1.HAP1.CHR10_6281858	28.52	10	6281858	473	Cabernet Sauvignon
SVITVVI_VCABSAUV08_V1.1.HAP1.CHR10_7052410	28.51	10	7052410	474	Cabernet Sauvignon
SVITVVI_VCABSAUV08_V1.1.HAP1.CHR10_7035753	28.51	10	7035753	474	Cabernet Sauvignon
SVITVVI_VCABSAUV08_V1.1.HAP1.CHR10_6889401	28.51	10	6889401	474	Cabernet Sauvignon
SVITVVI_VCABSAUV08_V1.1.HAP1.CHR10_6256526	28.51	10	6256526	474	Cabernet Sauvignon
SVITVVI_VCABSAUV08_V1.1.HAP1.CHR10_6145296	28.51	10	6145296	474	Cabernet Sauvignon
SVITVVI_VCABSAUV08_V1.1.HAP1.CHR10_6147304	28.51	10	6147304	474	Cabernet Sauvignon
SVITVVI_VCABSAUV08_V1.1.HAP1.CHR10_6376922	28.51	10	6376922	474	Cabernet Sauvignon
SVITVVI_VCABSAUV08_V1.1.HAP1.CHR10_6360143	28.51	10	6360143	474	Cabernet Sauvignon
SVITVVI_VCABSAUV08_V1.1.HAP1.CHR10_6376850	28.51	10	6376850	474	Cabernet Sauvignon
SVITVVI_VCABSAUV08_V1.1.HAP1.CHR10_5748242	23.84	10	5748242	475	Cabernet Sauvignon
SVITVVI_VCABSAUV08_V1.1.HAP1.CHR10_5642315	22.92	10	5642315	476	Cabernet Sauvignon
SVITVVI_VCABSAUV08_V1.1.HAP1.CHR10_5588751	22.92	10	5588751	476	Cabernet Sauvignon
SVITVVI_VCABSAUV08_V1.1.HAP1.CHR10_5578465	22	10	5578465	477	Cabernet Sauvignon
SVITVVI_VCABSAUV08_V1.1.HAP1.CHR10_5571895	20.81	10	5571895	478	Cabernet Sauvignon
SVITVVI_VCABSAUV08_V1.1.HAP1.CHR10_5594335	20.81	10	5594335	478	Cabernet Sauvignon
SVITVVI_VCABSAUV08_V1.1.HAP1.CHR10_5122706	16.95	10	5122706	479	Cabernet Sauvignon
SVITVVI_VCABSAUV08_V1.1.HAP1.CHR10_4287530	16.95	10	4287530	479	Cabernet Sauvignon
SVITVVI_VCABSAUV08_V1.1.HAP1.CHR10_4280311	16.95	10	4280311	479	Cabernet Sauvignon
SVITVVI_VCABSAUV08_V1.1.HAP1.CHR10_4288870	16.95	10	4288870	479	Cabernet Sauvignon
SVITVVI_VCABSAUV08_V1.1.HAP1.CHR10_4334906	16.95	10	4334906	479	Cabernet Sauvignon
SVITVVI_VCABSAUV08_V1.1.HAP1.CHR10_5091428	16.95	10	5091428	479	Cabernet Sauvignon
SVITVVI_VCABSAUV08_V1.1.HAP1.CHR10_4950321	16.95	10	4950321	479	Cabernet Sauvignon
SVITVVI_VCABSAUV08_V1.1.HAP1.CHR10_4570752	16.57	10	4570752	480	Cabernet Sauvignon
SVITVVI_VCABSAUV08_V1.1.HAP1.CHR10_3951039	16.18	10	3951039	481	Cabernet Sauvignon
SVITVVI_VCABSAUV08_V1.1.HAP1.CHR10_3807089	16.18	10	3807089	481	Cabernet Sauvignon
SVITVVI_VCABSAUV08_V1.1.HAP1.CHR10_3391169	16.18	10	3391169	481	Cabernet Sauvignon
SVITVVI_VCABSAUV08_V1.1.HAP1.CHR10_3172588	16.18	10	3172588	481	Cabernet Sauvignon
SVITVVI_VCABSAUV08_V1.1.HAP1.CHR10_4723998	16.18	10	4723998	481	Cabernet Sauvignon
SVITVVI_VCABSAUV08_V1.1.HAP1.CHR10_3337309	16.18	10	3337309	481	Cabernet Sauvignon
SVITVVI_VCABSAUV08_V1.1.HAP1.CHR10_3439262	16.18	10	3439262	481	Cabernet Sauvignon
SVITVVI_VCABSAUV08_V1.1.HAP1.CHR10_3871595	16.18	10	3871595	481	Cabernet Sauvignon
SVITVVI_VCABSAUV08_V1.1.HAP1.CHR10_3896396	16.18	10	3896396	481	Cabernet Sauvignon
SVITVVI_VCABSAUV08_V1.1.HAP1.CHR10_3365687	16.18	10	3365687	481	Cabernet Sauvignon
SVITVVI_VCABSAUV08_V1.1.HAP1.CHR10_3172498	16.18	10	3172498	481	Cabernet Sauvignon
SVITVVI_VCABSAUV08_V1.1.HAP1.CHR10_3245527	16.18	10	3245527	481	Cabernet Sauvignon
SVITVVI_VCABSAUV08_V1.1.HAP1.CHR10_3398814	16.18	10	3398814	481	Cabernet Sauvignon
SVITVVI_VCABSAUV08_V1.1.HAP1.CHR10_3447629	16.18	10	3447629	481	Cabernet Sauvignon
SVITVVI_VCABSAUV08_V1.1.HAP1.CHR10_3724043	16.18	10	3724043	481	Cabernet Sauvignon
SVITVVI_VCABSAUV08_V1.1.HAP1.CHR10_5196477	16.18	10	5196477	481	Cabernet Sauvignon
SVITVVI_VCABSAUV08_V1.1.HAP1.CHR10_3755437	16.18	10	3755437	481	Cabernet Sauvignon
SVITVVI_VCABSAUV08_V1.1.HAP1.CHR10_4142806	16.18	10	4142806	481	Cabernet Sauvignon
SVITVVI_VCABSAUV08_V1.1.HAP1.CHR10_3191213	16.18	10	3191213	481	Cabernet Sauvignon
SVITVVI_VCABSAUV08_V1.1.HAP1.CHR10_5046828	16.18	10	5046828	481	Cabernet Sauvignon
SVITVVI_VCABSAUV08_V1.1.HAP1.CHR10_5264701	16.18	10	5264701	481	Cabernet Sauvignon
SVITVVI_VCABSAUV08_V1.1.HAP1.CHR10_3395810	16.18	10	3395810	481	Cabernet Sauvignon
SVITVVI_VCABSAUV08_V1.1.HAP1.CHR10_4319730	16.18	10	4319730	481	Cabernet Sauvignon
SVITVVI_VCABSAUV08_V1.1.HAP1.CHR10_3484141	16.18	10	3484141	481	Cabernet Sauvignon
SVITVVI_VCABSAUV08_V1.1.HAP1.CHR10_3390617	16.18	10	3390617	481	Cabernet Sauvignon
SVITVVI_VCABSAUV08_V1.1.HAP1.CHR10_5090387	16.18	10	5090387	481	Cabernet Sauvignon
SVITVVI_VCABSAUV08_V1.1.HAP1.CHR10_4576694	16.18	10	4576694	481	Cabernet Sauvignon
SVITVVI_VCABSAUV08_V1.1.HAP1.CHR10_4872544	16.18	10	4872544	481	Cabernet Sauvignon
SVITVVI_VCABSAUV08_V1.1.HAP1.CHR10_5044514	16.18	10	5044514	481	Cabernet Sauvignon
SVITVVI_VCABSAUV08_V1.1.HAP1.CHR10_5075951	16.18	10	5075951	481	Cabernet Sauvignon
SVITVVI_VCABSAUV08_V1.1.HAP1.CHR10_4548355	16.18	10	4548355	481	Cabernet Sauvignon
SVITVVI_VCABSAUV08_V1.1.HAP1.CHR10_4548430	16.18	10	4548430	481	Cabernet Sauvignon
SVITVVI_VCABSAUV08_V1.1.HAP1.CHR10_3027712	15.41	10	3027712	482	Cabernet Sauvignon
SVITVVI_VCABSAUV08_V1.1.HAP1.CHR10_3066970	15.41	10	3066970	482	Cabernet Sauvignon
SVITVVI_VCABSAUV08_V1.1.HAP1.CHR10_3068143	13.87	10	3068143	483	Cabernet Sauvignon
SVITVVI_VCABSAUV08_V1.1.HAP1.CHR10_2707966	12.33	10	2707966	484	Cabernet Sauvignon
SVITVVI_VCABSAUV08_V1.1.HAP1.CHR10_3023313	11.57	10	3023313	485	Cabernet Sauvignon
SVITVVI_VCABSAUV08_V1.1.HAP1.CHR10_2557990	10.8	10	2557990	486	Cabernet Sauvignon
SVITVVI_VCABSAUV08_V1.1.HAP1.CHR10_2580639	10.8	10	2580639	486	Cabernet Sauvignon
SVITVVI_VCABSAUV08_V1.1.HAP1.CHR10_2567250	10.8	10	2567250	486	Cabernet Sauvignon
SVITVVI_VCABSAUV08_V1.1.HAP1.CHR10_2490941	10.8	10	2490941	486	Cabernet Sauvignon
SVITVVI_VCABSAUV08_V1.1.HAP1.CHR10_2452405	10.41	10	2452405	487	Cabernet Sauvignon
SVITVVI_VCABSAUV08_V1.1.HAP1.CHR10_2396775	10.03	10	2396775	488	Cabernet Sauvignon
SVITVVI_VCABSAUV08_V1.1.HAP1.CHR10_2452316	9.64	10	2452316	489	Cabernet Sauvignon
SVITVVI_VCABSAUV08_V1.1.HAP1.CHR10_2436819	9.26	10	2436819	490	Cabernet Sauvignon
SVITVVI_VCABSAUV08_V1.1.HAP1.CHR10_2396843	8.49	10	2396843	491	Cabernet Sauvignon
SVITVVI_VCABSAUV08_V1.1.HAP1.CHR10_2280633	7.72	10	2280633	492	Cabernet Sauvignon
SVITVVI_VCABSAUV08_V1.1.HAP1.CHR10_2346465	6.95	10	2346465	493	Cabernet Sauvignon
SVITVVI_VCABSAUV08_V1.1.HAP1.CHR10_1861805	6.18	10	1861805	494	Cabernet Sauvignon
SVITVVI_VCABSAUV08_V1.1.HAP1.CHR10_1503262	5.41	10	1503262	495	Cabernet Sauvignon
SVITVVI_VCABSAUV08_V1.1.HAP1.CHR10_1659117	5.41	10	1659117	495	Cabernet Sauvignon
SVITVVI_VCABSAUV08_V1.1.HAP1.CHR10_1466643	5.41	10	1466643	495	Cabernet Sauvignon
SVITVVI_VCABSAUV08_V1.1.HAP1.CHR10_1465295	5.41	10	1465295	495	Cabernet Sauvignon
SVITVVI_VCABSAUV08_V1.1.HAP1.CHR10_1228318	3.87	10	1228318	496	Cabernet Sauvignon
SVITVVI_VCABSAUV08_V1.1.HAP1.CHR10_1166678	3.87	10	1166678	496	Cabernet Sauvignon
SVITVVI_VCABSAUV08_V1.1.HAP1.CHR10_1179464	3.87	10	1179464	496	Cabernet Sauvignon
SVITVVI_VCABSAUV08_V1.1.HAP1.CHR10_1143436	3.87	10	1143436	496	Cabernet Sauvignon
SVITVVI_VCABSAUV08_V1.1.HAP1.CHR10_1261024	3.87	10	1261024	496	Cabernet Sauvignon
SVITVVI_VCABSAUV08_V1.1.HAP1.CHR10_1286854	3.87	10	1286854	496	Cabernet Sauvignon
SVITVVI_VCABSAUV08_V1.1.HAP1.CHR10_1306711	3.87	10	1306711	496	Cabernet Sauvignon
SVITVVI_VCABSAUV08_V1.1.HAP1.CHR10_1380225	3.87	10	1380225	496	Cabernet Sauvignon
SVITVVI_VCABSAUV08_V1.1.HAP1.CHR10_1381420	3.87	10	1381420	496	Cabernet Sauvignon
SVITVVI_VCABSAUV08_V1.1.HAP1.CHR10_1165446	3.87	10	1165446	496	Cabernet Sauvignon
SVITVVI_VCABSAUV08_V1.1.HAP1.CHR10_1167183	3.87	10	1167183	496	Cabernet Sauvignon
SVITVVI_VCABSAUV08_V1.1.HAP1.CHR10_1300044	3.87	10	1300044	496	Cabernet Sauvignon
SVITVVI_VCABSAUV08_V1.1.HAP1.CHR10_847455	2.33	10	847455	497	Cabernet Sauvignon
SVITVVI_VCABSAUV08_V1.1.HAP1.CHR10_872380	2.33	10	872380	497	Cabernet Sauvignon
SVITVVI_VCABSAUV08_V1.1.HAP1.CHR10_847271	2.33	10	847271	497	Cabernet Sauvignon
SVITVVI_VCABSAUV08_V1.1.HAP1.CHR10_845516	2.33	10	845516	497	Cabernet Sauvignon
SVITVVI_VCABSAUV08_V1.1.HAP1.CHR10_824109	1.95	10	824109	498	Cabernet Sauvignon
SVITVVI_VCABSAUV08_V1.1.HAP1.CHR10_749515	1.56	10	749515	499	Cabernet Sauvignon
SVITVVI_VCABSAUV08_V1.1.HAP1.CHR10_618973	1.18	10	618973	500	Cabernet Sauvignon
SVITVVI_VCABSAUV08_V1.1.HAP1.CHR10_589902	0.79	10	589902	501	Cabernet Sauvignon
SVITVVI_VCABSAUV08_V1.1.HAP1.CHR10_582366	0.79	10	582366	501	Cabernet Sauvignon
SVITVVI_VCABSAUV08_V1.1.HAP1.CHR10_589998	0.79	10	589998	501	Cabernet Sauvignon
SVITVVI_VCABSAUV08_V1.1.HAP1.CHR10_644597	0.79	10	644597	501	Cabernet Sauvignon
SVITVVI_VCABSAUV08_V1.1.HAP1.CHR10_479948	0.79	10	479948	501	Cabernet Sauvignon
SVITVVI_VCABSAUV08_V1.1.HAP1.CHR10_669708	0.79	10	669708	501	Cabernet Sauvignon
SVITVVI_VCABSAUV08_V1.1.HAP1.CHR10_503197	0.79	10	503197	501	Cabernet Sauvignon
SVITVVI_VCABSAUV08_V1.1.HAP1.CHR10_357217	0.79	10	357217	501	Cabernet Sauvignon
SVITVVI_VCABSAUV08_V1.1.HAP1.CHR10_494742	0.79	10	494742	501	Cabernet Sauvignon
SVITVVI_VCABSAUV08_V1.1.HAP1.CHR10_721835	0.79	10	721835	501	Cabernet Sauvignon
SVITVVI_VCABSAUV08_V1.1.HAP1.CHR10_739560	0.79	10	739560	501	Cabernet Sauvignon
SVITVVI_VCABSAUV08_V1.1.HAP1.CHR10_503109	0	10	503109	502	Cabernet Sauvignon
SVITVVI_VCABSAUV08_V1.1.HAP1.CHR11_489395	0	11	489395	503	Cabernet Sauvignon
SVITVVI_VCABSAUV08_V1.1.HAP1.CHR11_52186	1.57	11	52186	504	Cabernet Sauvignon
SVITVVI_VCABSAUV08_V1.1.HAP1.CHR11_276284	1.57	11	276284	504	Cabernet Sauvignon
SVITVVI_VCABSAUV08_V1.1.HAP1.CHR11_263045	1.57	11	263045	504	Cabernet Sauvignon
SVITVVI_VCABSAUV08_V1.1.HAP1.CHR11_276204	1.58	11	276204	505	Cabernet Sauvignon
SVITVVI_VCABSAUV08_V1.1.HAP1.CHR11_313202	1.58	11	313202	505	Cabernet Sauvignon
SVITVVI_VCABSAUV08_V1.1.HAP1.CHR11_367257	1.58	11	367257	505	Cabernet Sauvignon
SVITVVI_VCABSAUV08_V1.1.HAP1.CHR11_373248	1.58	11	373248	505	Cabernet Sauvignon
SVITVVI_VCABSAUV08_V1.1.HAP1.CHR11_489323	1.58	11	489323	505	Cabernet Sauvignon
SVITVVI_VCABSAUV08_V1.1.HAP1.CHR11_3555	1.58	11	3555	505	Cabernet Sauvignon
SVITVVI_VCABSAUV08_V1.1.HAP1.CHR11_350002	1.58	11	350002	505	Cabernet Sauvignon
SVITVVI_VCABSAUV08_V1.1.HAP1.CHR11_755431	1.58	11	755431	505	Cabernet Sauvignon
SVITVVI_VCABSAUV08_V1.1.HAP1.CHR11_705529	3.88	11	705529	506	Cabernet Sauvignon
SVITVVI_VCABSAUV08_V1.1.HAP1.CHR11_765317	4.65	11	765317	507	Cabernet Sauvignon
SVITVVI_VCABSAUV08_V1.1.HAP1.CHR11_955475	4.65	11	955475	507	Cabernet Sauvignon
SVITVVI_VCABSAUV08_V1.1.HAP1.CHR11_987846	4.65	11	987846	507	Cabernet Sauvignon
SVITVVI_VCABSAUV08_V1.1.HAP1.CHR11_996915	4.65	11	996915	507	Cabernet Sauvignon
SVITVVI_VCABSAUV08_V1.1.HAP1.CHR11_813827	4.65	11	813827	507	Cabernet Sauvignon
SVITVVI_VCABSAUV08_V1.1.HAP1.CHR11_1008619	4.65	11	1008619	507	Cabernet Sauvignon
SVITVVI_VCABSAUV08_V1.1.HAP1.CHR11_978256	4.65	11	978256	507	Cabernet Sauvignon
SVITVVI_VCABSAUV08_V1.1.HAP1.CHR11_2580014	12.41	11	2580014	508	Cabernet Sauvignon
SVITVVI_VCABSAUV08_V1.1.HAP1.CHR11_2626150	13.56	11	2626150	509	Cabernet Sauvignon
SVITVVI_VCABSAUV08_V1.1.HAP1.CHR11_2647489	14.72	11	2647489	510	Cabernet Sauvignon
SVITVVI_VCABSAUV08_V1.1.HAP1.CHR11_2707032	14.72	11	2707032	510	Cabernet Sauvignon
SVITVVI_VCABSAUV08_V1.1.HAP1.CHR11_2730611	14.72	11	2730611	510	Cabernet Sauvignon
SVITVVI_VCABSAUV08_V1.1.HAP1.CHR11_3160665	17.8	11	3160665	511	Cabernet Sauvignon
SVITVVI_VCABSAUV08_V1.1.HAP1.CHR11_3079672	17.8	11	3079672	511	Cabernet Sauvignon
SVITVVI_VCABSAUV08_V1.1.HAP1.CHR11_3229684	17.8	11	3229684	511	Cabernet Sauvignon
SVITVVI_VCABSAUV08_V1.1.HAP1.CHR11_3098300	17.8	11	3098300	511	Cabernet Sauvignon
SVITVVI_VCABSAUV08_V1.1.HAP1.CHR11_3277188	17.8	11	3277188	511	Cabernet Sauvignon
SVITVVI_VCABSAUV08_V1.1.HAP1.CHR11_3607240	20.88	11	3607240	512	Cabernet Sauvignon
SVITVVI_VCABSAUV08_V1.1.HAP1.CHR11_3810630	21.65	11	3810630	513	Cabernet Sauvignon
SVITVVI_VCABSAUV08_V1.1.HAP1.CHR11_3846741	21.65	11	3846741	513	Cabernet Sauvignon
SVITVVI_VCABSAUV08_V1.1.HAP1.CHR11_3878195	22.03	11	3878195	514	Cabernet Sauvignon
SVITVVI_VCABSAUV08_V1.1.HAP1.CHR11_3881599	22.42	11	3881599	515	Cabernet Sauvignon
SVITVVI_VCABSAUV08_V1.1.HAP1.CHR11_3931065	22.8	11	3931065	516	Cabernet Sauvignon
SVITVVI_VCABSAUV08_V1.1.HAP1.CHR11_4265570	23.19	11	4265570	517	Cabernet Sauvignon
SVITVVI_VCABSAUV08_V1.1.HAP1.CHR11_4195148	23.19	11	4195148	517	Cabernet Sauvignon
SVITVVI_VCABSAUV08_V1.1.HAP1.CHR11_4284632	23.19	11	4284632	517	Cabernet Sauvignon
SVITVVI_VCABSAUV08_V1.1.HAP1.CHR11_4080539	23.19	11	4080539	517	Cabernet Sauvignon
SVITVVI_VCABSAUV08_V1.1.HAP1.CHR11_4113668	23.19	11	4113668	517	Cabernet Sauvignon
SVITVVI_VCABSAUV08_V1.1.HAP1.CHR11_4189365	23.19	11	4189365	517	Cabernet Sauvignon
SVITVVI_VCABSAUV08_V1.1.HAP1.CHR11_3901762	23.19	11	3901762	517	Cabernet Sauvignon
SVITVVI_VCABSAUV08_V1.1.HAP1.CHR11_4029460	23.19	11	4029460	517	Cabernet Sauvignon
SVITVVI_VCABSAUV08_V1.1.HAP1.CHR11_4105583	23.19	11	4105583	517	Cabernet Sauvignon
SVITVVI_VCABSAUV08_V1.1.HAP1.CHR11_4113604	23.19	11	4113604	517	Cabernet Sauvignon
SVITVVI_VCABSAUV08_V1.1.HAP1.CHR11_4293001	23.57	11	4293001	518	Cabernet Sauvignon
SVITVVI_VCABSAUV08_V1.1.HAP1.CHR11_4882134	23.96	11	4882134	519	Cabernet Sauvignon
SVITVVI_VCABSAUV08_V1.1.HAP1.CHR11_4812229	23.96	11	4812229	519	Cabernet Sauvignon
SVITVVI_VCABSAUV08_V1.1.HAP1.CHR11_4598942	23.96	11	4598942	519	Cabernet Sauvignon
SVITVVI_VCABSAUV08_V1.1.HAP1.CHR11_5336370	32.52	11	5336370	520	Cabernet Sauvignon
SVITVVI_VCABSAUV08_V1.1.HAP1.CHR11_5299462	32.52	11	5299462	520	Cabernet Sauvignon
SVITVVI_VCABSAUV08_V1.1.HAP1.CHR11_5389492	32.52	11	5389492	520	Cabernet Sauvignon
SVITVVI_VCABSAUV08_V1.1.HAP1.CHR11_5299314	32.52	11	5299314	520	Cabernet Sauvignon
SVITVVI_VCABSAUV08_V1.1.HAP1.CHR11_5472211	34.45	11	5472211	521	Cabernet Sauvignon
SVITVVI_VCABSAUV08_V1.1.HAP1.CHR11_5823622	36.38	11	5823622	522	Cabernet Sauvignon
SVITVVI_VCABSAUV08_V1.1.HAP1.CHR11_5405648	36.38	11	5405648	522	Cabernet Sauvignon
SVITVVI_VCABSAUV08_V1.1.HAP1.CHR11_6556013	37.15	11	6556013	523	Cabernet Sauvignon
SVITVVI_VCABSAUV08_V1.1.HAP1.CHR11_6562899	37.54	11	6562899	524	Cabernet Sauvignon
SVITVVI_VCABSAUV08_V1.1.HAP1.CHR11_6916473	37.92	11	6916473	525	Cabernet Sauvignon
SVITVVI_VCABSAUV08_V1.1.HAP1.CHR11_6063771	37.92	11	6063771	525	Cabernet Sauvignon
SVITVVI_VCABSAUV08_V1.1.HAP1.CHR11_7045520	37.92	11	7045520	525	Cabernet Sauvignon
SVITVVI_VCABSAUV08_V1.1.HAP1.CHR11_6482312	37.92	11	6482312	525	Cabernet Sauvignon
SVITVVI_VCABSAUV08_V1.1.HAP1.CHR11_6294976	37.92	11	6294976	525	Cabernet Sauvignon
SVITVVI_VCABSAUV08_V1.1.HAP1.CHR11_5823850	37.92	11	5823850	525	Cabernet Sauvignon
SVITVVI_VCABSAUV08_V1.1.HAP1.CHR11_7039452	37.92	11	7039452	525	Cabernet Sauvignon
SVITVVI_VCABSAUV08_V1.1.HAP1.CHR11_6043019	37.92	11	6043019	525	Cabernet Sauvignon
SVITVVI_VCABSAUV08_V1.1.HAP1.CHR11_6752717	37.92	11	6752717	525	Cabernet Sauvignon
SVITVVI_VCABSAUV08_V1.1.HAP1.CHR11_7254467	37.92	11	7254467	525	Cabernet Sauvignon
SVITVVI_VCABSAUV08_V1.1.HAP1.CHR11_6045134	38.69	11	6045134	526	Cabernet Sauvignon
SVITVVI_VCABSAUV08_V1.1.HAP1.CHR11_5823697	38.69	11	5823697	526	Cabernet Sauvignon
SVITVVI_VCABSAUV08_V1.1.HAP1.CHR11_6960755	38.69	11	6960755	526	Cabernet Sauvignon
SVITVVI_VCABSAUV08_V1.1.HAP1.CHR11_6063677	38.69	11	6063677	526	Cabernet Sauvignon
SVITVVI_VCABSAUV08_V1.1.HAP1.CHR11_5949044	38.69	11	5949044	526	Cabernet Sauvignon
SVITVVI_VCABSAUV08_V1.1.HAP1.CHR11_5994437	38.69	11	5994437	526	Cabernet Sauvignon
SVITVVI_VCABSAUV08_V1.1.HAP1.CHR11_6161339	38.69	11	6161339	526	Cabernet Sauvignon
SVITVVI_VCABSAUV08_V1.1.HAP1.CHR11_6548121	38.69	11	6548121	526	Cabernet Sauvignon
SVITVVI_VCABSAUV08_V1.1.HAP1.CHR11_6579100	38.69	11	6579100	526	Cabernet Sauvignon
SVITVVI_VCABSAUV08_V1.1.HAP1.CHR11_6945923	38.69	11	6945923	526	Cabernet Sauvignon
SVITVVI_VCABSAUV08_V1.1.HAP1.CHR11_7324764	41	11	7324764	527	Cabernet Sauvignon
SVITVVI_VCABSAUV08_V1.1.HAP1.CHR11_7827459	42.54	11	7827459	528	Cabernet Sauvignon
SVITVVI_VCABSAUV08_V1.1.HAP1.CHR11_7726753	42.54	11	7726753	528	Cabernet Sauvignon
SVITVVI_VCABSAUV08_V1.1.HAP1.CHR11_8059108	43.31	11	8059108	529	Cabernet Sauvignon
SVITVVI_VCABSAUV08_V1.1.HAP1.CHR11_8156027	44.08	11	8156027	530	Cabernet Sauvignon
SVITVVI_VCABSAUV08_V1.1.HAP1.CHR11_8251643	44.08	11	8251643	530	Cabernet Sauvignon
SVITVVI_VCABSAUV08_V1.1.HAP1.CHR11_8613899	44.85	11	8613899	531	Cabernet Sauvignon
SVITVVI_VCABSAUV08_V1.1.HAP1.CHR11_8573833	44.85	11	8573833	531	Cabernet Sauvignon
SVITVVI_VCABSAUV08_V1.1.HAP1.CHR11_8592941	44.85	11	8592941	531	Cabernet Sauvignon
SVITVVI_VCABSAUV08_V1.1.HAP1.CHR11_8593232	44.85	11	8593232	531	Cabernet Sauvignon
SVITVVI_VCABSAUV08_V1.1.HAP1.CHR11_8603471	44.85	11	8603471	531	Cabernet Sauvignon
SVITVVI_VCABSAUV08_V1.1.HAP1.CHR11_8651007	45.62	11	8651007	532	Cabernet Sauvignon
SVITVVI_VCABSAUV08_V1.1.HAP1.CHR11_8800629	46.39	11	8800629	533	Cabernet Sauvignon
SVITVVI_VCABSAUV08_V1.1.HAP1.CHR11_9499751	47.16	11	9499751	534	Cabernet Sauvignon
SVITVVI_VCABSAUV08_V1.1.HAP1.CHR11_9439338	47.16	11	9439338	534	Cabernet Sauvignon
SVITVVI_VCABSAUV08_V1.1.HAP1.CHR11_9798651	47.93	11	9798651	535	Cabernet Sauvignon
SVITVVI_VCABSAUV08_V1.1.HAP1.CHR11_9798739	47.93	11	9798739	535	Cabernet Sauvignon
SVITVVI_VCABSAUV08_V1.1.HAP1.CHR11_10042559	48.18	11	10042559	536	Cabernet Sauvignon
SVITVVI_VCABSAUV08_V1.1.HAP1.CHR11_9987324	48.44	11	9987324	537	Cabernet Sauvignon
SVITVVI_VCABSAUV08_V1.1.HAP1.CHR11_10097476	48.44	11	10097476	537	Cabernet Sauvignon
SVITVVI_VCABSAUV08_V1.1.HAP1.CHR11_10272404	48.44	11	10272404	537	Cabernet Sauvignon
SVITVVI_VCABSAUV08_V1.1.HAP1.CHR11_11325355	48.7	11	11325355	538	Cabernet Sauvignon
SVITVVI_VCABSAUV08_V1.1.HAP1.CHR11_11393966	48.7	11	11393966	538	Cabernet Sauvignon
SVITVVI_VCABSAUV08_V1.1.HAP1.CHR11_11394034	48.7	11	11394034	538	Cabernet Sauvignon
SVITVVI_VCABSAUV08_V1.1.HAP1.CHR11_11023654	48.7	11	11023654	538	Cabernet Sauvignon
SVITVVI_VCABSAUV08_V1.1.HAP1.CHR11_12265834	49.08	11	12265834	539	Cabernet Sauvignon
SVITVVI_VCABSAUV08_V1.1.HAP1.CHR11_11515400	49.46	11	11515400	540	Cabernet Sauvignon
SVITVVI_VCABSAUV08_V1.1.HAP1.CHR11_12962073	54.09	11	12962073	541	Cabernet Sauvignon
SVITVVI_VCABSAUV08_V1.1.HAP1.CHR11_12788363	54.09	11	12788363	541	Cabernet Sauvignon
SVITVVI_VCABSAUV08_V1.1.HAP1.CHR11_12844282	54.09	11	12844282	541	Cabernet Sauvignon
SVITVVI_VCABSAUV08_V1.1.HAP1.CHR11_12733926	54.09	11	12733926	541	Cabernet Sauvignon
SVITVVI_VCABSAUV08_V1.1.HAP1.CHR11_13260974	54.09	11	13260974	541	Cabernet Sauvignon
SVITVVI_VCABSAUV08_V1.1.HAP1.CHR11_15157413	54.09	11	15157413	541	Cabernet Sauvignon
SVITVVI_VCABSAUV08_V1.1.HAP1.CHR11_15354524	56.4	11	15354524	542	Cabernet Sauvignon
SVITVVI_VCABSAUV08_V1.1.HAP1.CHR11_15354132	56.4	11	15354132	542	Cabernet Sauvignon
SVITVVI_VCABSAUV08_V1.1.HAP1.CHR11_15465396	56.4	11	15465396	542	Cabernet Sauvignon
SVITVVI_VCABSAUV08_V1.1.HAP1.CHR11_16053673	56.4	11	16053673	542	Cabernet Sauvignon
SVITVVI_VCABSAUV08_V1.1.HAP1.CHR11_15355012	56.4	11	15355012	542	Cabernet Sauvignon
SVITVVI_VCABSAUV08_V1.1.HAP1.CHR11_16600879	59.48	11	16600879	543	Cabernet Sauvignon
SVITVVI_VCABSAUV08_V1.1.HAP1.CHR11_17209798	61.02	11	17209798	544	Cabernet Sauvignon
SVITVVI_VCABSAUV08_V1.1.HAP1.CHR11_17202544	61.02	11	17202544	544	Cabernet Sauvignon
SVITVVI_VCABSAUV08_V1.1.HAP1.CHR11_17252637	61.02	11	17252637	544	Cabernet Sauvignon
SVITVVI_VCABSAUV08_V1.1.HAP1.CHR11_17192455	62.18	11	17192455	545	Cabernet Sauvignon
SVITVVI_VCABSAUV08_V1.1.HAP1.CHR11_17491659	63.33	11	17491659	546	Cabernet Sauvignon
SVITVVI_VCABSAUV08_V1.1.HAP1.CHR11_17439882	63.33	11	17439882	546	Cabernet Sauvignon
SVITVVI_VCABSAUV08_V1.1.HAP1.CHR11_18835436	67.96	11	18835436	547	Cabernet Sauvignon
SVITVVI_VCABSAUV08_V1.1.HAP1.CHR11_17747310	67.96	11	17747310	547	Cabernet Sauvignon
SVITVVI_VCABSAUV08_V1.1.HAP1.CHR11_17746697	67.96	11	17746697	547	Cabernet Sauvignon
SVITVVI_VCABSAUV08_V1.1.HAP1.CHR11_17779272	67.96	11	17779272	547	Cabernet Sauvignon
SVITVVI_VCABSAUV08_V1.1.HAP1.CHR11_18097888	69.5	11	18097888	548	Cabernet Sauvignon
SVITVVI_VCABSAUV08_V1.1.HAP1.CHR11_18491180	69.5	11	18491180	548	Cabernet Sauvignon
SVITVVI_VCABSAUV08_V1.1.HAP1.CHR11_17932019	69.88	11	17932019	549	Cabernet Sauvignon
SVITVVI_VCABSAUV08_V1.1.HAP1.CHR11_17931953	69.88	11	17931953	549	Cabernet Sauvignon
SVITVVI_VCABSAUV08_V1.1.HAP1.CHR11_18539787	70.27	11	18539787	550	Cabernet Sauvignon
SVITVVI_VCABSAUV08_V1.1.HAP1.CHR11_18600788	71.81	11	18600788	551	Cabernet Sauvignon
SVITVVI_VCABSAUV08_V1.1.HAP1.CHR11_18506634	71.81	11	18506634	551	Cabernet Sauvignon
SVITVVI_VCABSAUV08_V1.1.HAP1.CHR11_18563812	71.81	11	18563812	551	Cabernet Sauvignon
SVITVVI_VCABSAUV08_V1.1.HAP1.CHR11_19162666	75.82	11	19162666	552	Cabernet Sauvignon
SVITVVI_VCABSAUV08_V1.1.HAP1.CHR12_22298238	91.68	12	22298238	553	Cabernet Sauvignon
SVITVVI_VCABSAUV08_V1.1.HAP1.CHR12_22542706	83.08	12	22542706	554	Cabernet Sauvignon
SVITVVI_VCABSAUV08_V1.1.HAP1.CHR12_23381495	82.31	12	23381495	555	Cabernet Sauvignon
SVITVVI_VCABSAUV08_V1.1.HAP1.CHR12_22542634	82.31	12	22542634	555	Cabernet Sauvignon
SVITVVI_VCABSAUV08_V1.1.HAP1.CHR12_22086828	80.88	12	22086828	556	Cabernet Sauvignon
SVITVVI_VCABSAUV08_V1.1.HAP1.CHR12_23912400	78.02	12	23912400	557	Cabernet Sauvignon
SVITVVI_VCABSAUV08_V1.1.HAP1.CHR12_23981883	78.02	12	23981883	557	Cabernet Sauvignon
SVITVVI_VCABSAUV08_V1.1.HAP1.CHR12_23910333	78.02	12	23910333	557	Cabernet Sauvignon
SVITVVI_VCABSAUV08_V1.1.HAP1.CHR12_24257072	76.6	12	24257072	558	Cabernet Sauvignon
SVITVVI_VCABSAUV08_V1.1.HAP1.CHR12_24116850	76.6	12	24116850	558	Cabernet Sauvignon
SVITVVI_VCABSAUV08_V1.1.HAP1.CHR12_25669536	73.02	12	25669536	559	Cabernet Sauvignon
SVITVVI_VCABSAUV08_V1.1.HAP1.CHR12_25596319	73.02	12	25596319	559	Cabernet Sauvignon
SVITVVI_VCABSAUV08_V1.1.HAP1.CHR12_25682692	73.02	12	25682692	559	Cabernet Sauvignon
SVITVVI_VCABSAUV08_V1.1.HAP1.CHR12_25595719	73.02	12	25595719	559	Cabernet Sauvignon
SVITVVI_VCABSAUV08_V1.1.HAP1.CHR12_24383164	73.02	12	24383164	559	Cabernet Sauvignon
SVITVVI_VCABSAUV08_V1.1.HAP1.CHR12_25261278	73.02	12	25261278	559	Cabernet Sauvignon
SVITVVI_VCABSAUV08_V1.1.HAP1.CHR12_25027210	73.02	12	25027210	559	Cabernet Sauvignon
SVITVVI_VCABSAUV08_V1.1.HAP1.CHR12_24686004	72.3	12	24686004	560	Cabernet Sauvignon
SVITVVI_VCABSAUV08_V1.1.HAP1.CHR12_25542158	71.59	12	25542158	561	Cabernet Sauvignon
SVITVVI_VCABSAUV08_V1.1.HAP1.CHR12_25561669	68.21	12	25561669	562	Cabernet Sauvignon
SVITVVI_VCABSAUV08_V1.1.HAP1.CHR12_25698359	68.21	12	25698359	562	Cabernet Sauvignon
SVITVVI_VCABSAUV08_V1.1.HAP1.CHR12_25028816	68.21	12	25028816	562	Cabernet Sauvignon
SVITVVI_VCABSAUV08_V1.1.HAP1.CHR12_25691965	68.21	12	25691965	562	Cabernet Sauvignon
SVITVVI_VCABSAUV08_V1.1.HAP1.CHR12_25220686	67.4	12	25220686	563	Cabernet Sauvignon
SVITVVI_VCABSAUV08_V1.1.HAP1.CHR12_24681544	66.58	12	24681544	564	Cabernet Sauvignon
SVITVVI_VCABSAUV08_V1.1.HAP1.CHR12_24369318	64.92	12	24369318	565	Cabernet Sauvignon
SVITVVI_VCABSAUV08_V1.1.HAP1.CHR12_24163421	64.92	12	24163421	565	Cabernet Sauvignon
SVITVVI_VCABSAUV08_V1.1.HAP1.CHR12_24011305	63.25	12	24011305	566	Cabernet Sauvignon
SVITVVI_VCABSAUV08_V1.1.HAP1.CHR12_23499076	59.95	12	23499076	567	Cabernet Sauvignon
SVITVVI_VCABSAUV08_V1.1.HAP1.CHR12_23543413	59.95	12	23543413	567	Cabernet Sauvignon
SVITVVI_VCABSAUV08_V1.1.HAP1.CHR12_23362124	56.65	12	23362124	568	Cabernet Sauvignon
SVITVVI_VCABSAUV08_V1.1.HAP1.CHR12_23177499	56.65	12	23177499	568	Cabernet Sauvignon
SVITVVI_VCABSAUV08_V1.1.HAP1.CHR12_22170339	55.86	12	22170339	569	Cabernet Sauvignon
SVITVVI_VCABSAUV08_V1.1.HAP1.CHR12_21891607	55.14	12	21891607	570	Cabernet Sauvignon
SVITVVI_VCABSAUV08_V1.1.HAP1.CHR12_21064714	54.43	12	21064714	571	Cabernet Sauvignon
SVITVVI_VCABSAUV08_V1.1.HAP1.CHR12_20509714	53	12	20509714	572	Cabernet Sauvignon
SVITVVI_VCABSAUV08_V1.1.HAP1.CHR12_20509587	53	12	20509587	572	Cabernet Sauvignon
SVITVVI_VCABSAUV08_V1.1.HAP1.CHR12_18766925	51.57	12	18766925	573	Cabernet Sauvignon
SVITVVI_VCABSAUV08_V1.1.HAP1.CHR12_18912625	51.57	12	18912625	573	Cabernet Sauvignon
SVITVVI_VCABSAUV08_V1.1.HAP1.CHR12_19618846	51.57	12	19618846	573	Cabernet Sauvignon
SVITVVI_VCABSAUV08_V1.1.HAP1.CHR12_20223317	51.57	12	20223317	573	Cabernet Sauvignon
SVITVVI_VCABSAUV08_V1.1.HAP1.CHR12_18810127	51.57	12	18810127	573	Cabernet Sauvignon
SVITVVI_VCABSAUV08_V1.1.HAP1.CHR12_18813754	51.57	12	18813754	573	Cabernet Sauvignon
SVITVVI_VCABSAUV08_V1.1.HAP1.CHR12_18747072	50.86	12	18747072	574	Cabernet Sauvignon
SVITVVI_VCABSAUV08_V1.1.HAP1.CHR12_18472668	50.14	12	18472668	575	Cabernet Sauvignon
SVITVVI_VCABSAUV08_V1.1.HAP1.CHR12_18022650	49.43	12	18022650	576	Cabernet Sauvignon
SVITVVI_VCABSAUV08_V1.1.HAP1.CHR12_18023884	49.43	12	18023884	576	Cabernet Sauvignon
SVITVVI_VCABSAUV08_V1.1.HAP1.CHR12_18140767	49.43	12	18140767	576	Cabernet Sauvignon
SVITVVI_VCABSAUV08_V1.1.HAP1.CHR12_17874196	48.71	12	17874196	577	Cabernet Sauvignon
SVITVVI_VCABSAUV08_V1.1.HAP1.CHR12_17425676	48.71	12	17425676	577	Cabernet Sauvignon
SVITVVI_VCABSAUV08_V1.1.HAP1.CHR12_17501707	48.71	12	17501707	577	Cabernet Sauvignon
SVITVVI_VCABSAUV08_V1.1.HAP1.CHR12_17501772	48.71	12	17501772	577	Cabernet Sauvignon
SVITVVI_VCABSAUV08_V1.1.HAP1.CHR12_17799397	46.57	12	17799397	578	Cabernet Sauvignon
SVITVVI_VCABSAUV08_V1.1.HAP1.CHR12_17662778	46.57	12	17662778	578	Cabernet Sauvignon
SVITVVI_VCABSAUV08_V1.1.HAP1.CHR12_17846945	46.57	12	17846945	578	Cabernet Sauvignon
SVITVVI_VCABSAUV08_V1.1.HAP1.CHR12_17741370	46.57	12	17741370	578	Cabernet Sauvignon
SVITVVI_VCABSAUV08_V1.1.HAP1.CHR12_16874392	46.57	12	16874392	578	Cabernet Sauvignon
SVITVVI_VCABSAUV08_V1.1.HAP1.CHR12_16874470	46.57	12	16874470	578	Cabernet Sauvignon
SVITVVI_VCABSAUV08_V1.1.HAP1.CHR12_18472776	46.57	12	18472776	578	Cabernet Sauvignon
SVITVVI_VCABSAUV08_V1.1.HAP1.CHR12_17050641	46.57	12	17050641	578	Cabernet Sauvignon
SVITVVI_VCABSAUV08_V1.1.HAP1.CHR12_15691471	46.57	12	15691471	578	Cabernet Sauvignon
SVITVVI_VCABSAUV08_V1.1.HAP1.CHR12_16935248	46.57	12	16935248	578	Cabernet Sauvignon
SVITVVI_VCABSAUV08_V1.1.HAP1.CHR12_14657866	45.86	12	14657866	579	Cabernet Sauvignon
SVITVVI_VCABSAUV08_V1.1.HAP1.CHR12_10346242	45.86	12	10346242	579	Cabernet Sauvignon
SVITVVI_VCABSAUV08_V1.1.HAP1.CHR12_9687642	45.85	12	9687642	580	Cabernet Sauvignon
SVITVVI_VCABSAUV08_V1.1.HAP1.CHR12_10180699	45.85	12	10180699	580	Cabernet Sauvignon
SVITVVI_VCABSAUV08_V1.1.HAP1.CHR12_9689766	45.85	12	9689766	580	Cabernet Sauvignon
SVITVVI_VCABSAUV08_V1.1.HAP1.CHR12_9951329	45.85	12	9951329	580	Cabernet Sauvignon
SVITVVI_VCABSAUV08_V1.1.HAP1.CHR12_9638132	45.85	12	9638132	580	Cabernet Sauvignon
SVITVVI_VCABSAUV08_V1.1.HAP1.CHR12_10098152	45.85	12	10098152	580	Cabernet Sauvignon
SVITVVI_VCABSAUV08_V1.1.HAP1.CHR12_10019180	45.85	12	10019180	580	Cabernet Sauvignon
SVITVVI_VCABSAUV08_V1.1.HAP1.CHR12_10056396	45.85	12	10056396	580	Cabernet Sauvignon
SVITVVI_VCABSAUV08_V1.1.HAP1.CHR12_10096072	45.85	12	10096072	580	Cabernet Sauvignon
SVITVVI_VCABSAUV08_V1.1.HAP1.CHR12_13966031	45.85	12	13966031	580	Cabernet Sauvignon
SVITVVI_VCABSAUV08_V1.1.HAP1.CHR12_12927615	45.85	12	12927615	580	Cabernet Sauvignon
SVITVVI_VCABSAUV08_V1.1.HAP1.CHR12_9519277	45.14	12	9519277	581	Cabernet Sauvignon
SVITVVI_VCABSAUV08_V1.1.HAP1.CHR12_13626727	45.14	12	13626727	581	Cabernet Sauvignon
SVITVVI_VCABSAUV08_V1.1.HAP1.CHR12_9312322	44.07	12	9312322	582	Cabernet Sauvignon
SVITVVI_VCABSAUV08_V1.1.HAP1.CHR12_9313754	43	12	9313754	583	Cabernet Sauvignon
SVITVVI_VCABSAUV08_V1.1.HAP1.CHR12_9303456	43	12	9303456	583	Cabernet Sauvignon
SVITVVI_VCABSAUV08_V1.1.HAP1.CHR12_9296962	43	12	9296962	583	Cabernet Sauvignon
SVITVVI_VCABSAUV08_V1.1.HAP1.CHR12_9297026	43	12	9297026	583	Cabernet Sauvignon
SVITVVI_VCABSAUV08_V1.1.HAP1.CHR12_8475019	40.85	12	8475019	584	Cabernet Sauvignon
SVITVVI_VCABSAUV08_V1.1.HAP1.CHR12_8485788	40.85	12	8485788	584	Cabernet Sauvignon
SVITVVI_VCABSAUV08_V1.1.HAP1.CHR12_8581952	40.85	12	8581952	584	Cabernet Sauvignon
SVITVVI_VCABSAUV08_V1.1.HAP1.CHR12_7628583	40.85	12	7628583	584	Cabernet Sauvignon
SVITVVI_VCABSAUV08_V1.1.HAP1.CHR12_7629982	40.85	12	7629982	584	Cabernet Sauvignon
SVITVVI_VCABSAUV08_V1.1.HAP1.CHR12_7525455	40.85	12	7525455	584	Cabernet Sauvignon
SVITVVI_VCABSAUV08_V1.1.HAP1.CHR12_8582589	40.85	12	8582589	584	Cabernet Sauvignon
SVITVVI_VCABSAUV08_V1.1.HAP1.CHR12_9094189	40.85	12	9094189	584	Cabernet Sauvignon
SVITVVI_VCABSAUV08_V1.1.HAP1.CHR12_7209720	39.42	12	7209720	585	Cabernet Sauvignon
SVITVVI_VCABSAUV08_V1.1.HAP1.CHR12_7330181	39.07	12	7330181	586	Cabernet Sauvignon
SVITVVI_VCABSAUV08_V1.1.HAP1.CHR12_7475235	38.71	12	7475235	587	Cabernet Sauvignon
SVITVVI_VCABSAUV08_V1.1.HAP1.CHR12_7471152	38.35	12	7471152	588	Cabernet Sauvignon
SVITVVI_VCABSAUV08_V1.1.HAP1.CHR12_7087474	37.99	12	7087474	589	Cabernet Sauvignon
SVITVVI_VCABSAUV08_V1.1.HAP1.CHR12_7181918	37.28	12	7181918	590	Cabernet Sauvignon
SVITVVI_VCABSAUV08_V1.1.HAP1.CHR12_6986981	37.28	12	6986981	590	Cabernet Sauvignon
SVITVVI_VCABSAUV08_V1.1.HAP1.CHR12_6990925	37.28	12	6990925	590	Cabernet Sauvignon
SVITVVI_VCABSAUV08_V1.1.HAP1.CHR12_7180864	37.28	12	7180864	590	Cabernet Sauvignon
SVITVVI_VCABSAUV08_V1.1.HAP1.CHR12_7562235	36.59	12	7562235	591	Cabernet Sauvignon
SVITVVI_VCABSAUV08_V1.1.HAP1.CHR12_7524856	35.91	12	7524856	592	Cabernet Sauvignon
SVITVVI_VCABSAUV08_V1.1.HAP1.CHR12_6626407	30.11	12	6626407	593	Cabernet Sauvignon
SVITVVI_VCABSAUV08_V1.1.HAP1.CHR12_5570897	30.11	12	5570897	593	Cabernet Sauvignon
SVITVVI_VCABSAUV08_V1.1.HAP1.CHR12_6420108	30.11	12	6420108	593	Cabernet Sauvignon
SVITVVI_VCABSAUV08_V1.1.HAP1.CHR12_6441630	30.11	12	6441630	593	Cabernet Sauvignon
SVITVVI_VCABSAUV08_V1.1.HAP1.CHR12_6133741	30.11	12	6133741	593	Cabernet Sauvignon
SVITVVI_VCABSAUV08_V1.1.HAP1.CHR12_6038786	30.11	12	6038786	593	Cabernet Sauvignon
SVITVVI_VCABSAUV08_V1.1.HAP1.CHR12_6064782	30.11	12	6064782	593	Cabernet Sauvignon
SVITVVI_VCABSAUV08_V1.1.HAP1.CHR12_5501425	30.11	12	5501425	593	Cabernet Sauvignon
SVITVVI_VCABSAUV08_V1.1.HAP1.CHR12_6420039	30.11	12	6420039	593	Cabernet Sauvignon
SVITVVI_VCABSAUV08_V1.1.HAP1.CHR12_6426237	30.11	12	6426237	593	Cabernet Sauvignon
SVITVVI_VCABSAUV08_V1.1.HAP1.CHR12_6446399	30.11	12	6446399	593	Cabernet Sauvignon
SVITVVI_VCABSAUV08_V1.1.HAP1.CHR12_6572601	30.11	12	6572601	593	Cabernet Sauvignon
SVITVVI_VCABSAUV08_V1.1.HAP1.CHR12_5313716	30.11	12	5313716	593	Cabernet Sauvignon
SVITVVI_VCABSAUV08_V1.1.HAP1.CHR12_5653653	30.11	12	5653653	593	Cabernet Sauvignon
SVITVVI_VCABSAUV08_V1.1.HAP1.CHR12_5221105	30.11	12	5221105	593	Cabernet Sauvignon
SVITVVI_VCABSAUV08_V1.1.HAP1.CHR12_4990223	25.81	12	4990223	594	Cabernet Sauvignon
SVITVVI_VCABSAUV08_V1.1.HAP1.CHR12_5156394	25.81	12	5156394	594	Cabernet Sauvignon
SVITVVI_VCABSAUV08_V1.1.HAP1.CHR12_5177302	25.81	12	5177302	594	Cabernet Sauvignon
SVITVVI_VCABSAUV08_V1.1.HAP1.CHR12_4584984	23.67	12	4584984	595	Cabernet Sauvignon
SVITVVI_VCABSAUV08_V1.1.HAP1.CHR12_4191414	21.53	12	4191414	596	Cabernet Sauvignon
SVITVVI_VCABSAUV08_V1.1.HAP1.CHR12_4446217	21.52	12	4446217	597	Cabernet Sauvignon
SVITVVI_VCABSAUV08_V1.1.HAP1.CHR12_4484263	21.52	12	4484263	597	Cabernet Sauvignon
SVITVVI_VCABSAUV08_V1.1.HAP1.CHR12_4356560	21.52	12	4356560	597	Cabernet Sauvignon
SVITVVI_VCABSAUV08_V1.1.HAP1.CHR12_4238668	21.52	12	4238668	597	Cabernet Sauvignon
SVITVVI_VCABSAUV08_V1.1.HAP1.CHR12_4238366	21.52	12	4238366	597	Cabernet Sauvignon
SVITVVI_VCABSAUV08_V1.1.HAP1.CHR12_4400509	21.52	12	4400509	597	Cabernet Sauvignon
SVITVVI_VCABSAUV08_V1.1.HAP1.CHR12_4192179	21.52	12	4192179	597	Cabernet Sauvignon
SVITVVI_VCABSAUV08_V1.1.HAP1.CHR12_4264454	21.52	12	4264454	597	Cabernet Sauvignon
SVITVVI_VCABSAUV08_V1.1.HAP1.CHR12_3181897	16.51	12	3181897	598	Cabernet Sauvignon
SVITVVI_VCABSAUV08_V1.1.HAP1.CHR12_3191767	16.51	12	3191767	598	Cabernet Sauvignon
SVITVVI_VCABSAUV08_V1.1.HAP1.CHR12_3204791	16.51	12	3204791	598	Cabernet Sauvignon
SVITVVI_VCABSAUV08_V1.1.HAP1.CHR12_3219734	16.51	12	3219734	598	Cabernet Sauvignon
SVITVVI_VCABSAUV08_V1.1.HAP1.CHR12_3270169	16.51	12	3270169	598	Cabernet Sauvignon
SVITVVI_VCABSAUV08_V1.1.HAP1.CHR12_3309217	16.51	12	3309217	598	Cabernet Sauvignon
SVITVVI_VCABSAUV08_V1.1.HAP1.CHR12_3080164	16.51	12	3080164	598	Cabernet Sauvignon
SVITVVI_VCABSAUV08_V1.1.HAP1.CHR12_3307428	16.51	12	3307428	598	Cabernet Sauvignon
SVITVVI_VCABSAUV08_V1.1.HAP1.CHR12_3469778	16.51	12	3469778	598	Cabernet Sauvignon
SVITVVI_VCABSAUV08_V1.1.HAP1.CHR12_3245175	16.51	12	3245175	598	Cabernet Sauvignon
SVITVVI_VCABSAUV08_V1.1.HAP1.CHR12_3309062	16.51	12	3309062	598	Cabernet Sauvignon
SVITVVI_VCABSAUV08_V1.1.HAP1.CHR12_3270237	16.51	12	3270237	598	Cabernet Sauvignon
SVITVVI_VCABSAUV08_V1.1.HAP1.CHR12_3240925	16.51	12	3240925	598	Cabernet Sauvignon
SVITVVI_VCABSAUV08_V1.1.HAP1.CHR12_3245247	16.51	12	3245247	598	Cabernet Sauvignon
SVITVVI_VCABSAUV08_V1.1.HAP1.CHR12_2771423	15.08	12	2771423	599	Cabernet Sauvignon
SVITVVI_VCABSAUV08_V1.1.HAP1.CHR12_2514244	15.08	12	2514244	599	Cabernet Sauvignon
SVITVVI_VCABSAUV08_V1.1.HAP1.CHR12_2720142	15.08	12	2720142	599	Cabernet Sauvignon
SVITVVI_VCABSAUV08_V1.1.HAP1.CHR12_2449574	13.65	12	2449574	600	Cabernet Sauvignon
SVITVVI_VCABSAUV08_V1.1.HAP1.CHR12_2185820	13.65	12	2185820	600	Cabernet Sauvignon
SVITVVI_VCABSAUV08_V1.1.HAP1.CHR12_2417147	13.65	12	2417147	600	Cabernet Sauvignon
SVITVVI_VCABSAUV08_V1.1.HAP1.CHR12_1969856	9.35	12	1969856	601	Cabernet Sauvignon
SVITVVI_VCABSAUV08_V1.1.HAP1.CHR12_1770220	8.64	12	1770220	602	Cabernet Sauvignon
SVITVVI_VCABSAUV08_V1.1.HAP1.CHR12_1861660	8.64	12	1861660	602	Cabernet Sauvignon
SVITVVI_VCABSAUV08_V1.1.HAP1.CHR12_1880387	8.64	12	1880387	602	Cabernet Sauvignon
SVITVVI_VCABSAUV08_V1.1.HAP1.CHR12_1805610	8.64	12	1805610	602	Cabernet Sauvignon
SVITVVI_VCABSAUV08_V1.1.HAP1.CHR12_1864274	8.64	12	1864274	602	Cabernet Sauvignon
SVITVVI_VCABSAUV08_V1.1.HAP1.CHR12_1879649	7.92	12	1879649	603	Cabernet Sauvignon
SVITVVI_VCABSAUV08_V1.1.HAP1.CHR12_1815842	7.92	12	1815842	603	Cabernet Sauvignon
SVITVVI_VCABSAUV08_V1.1.HAP1.CHR12_1965234	7.92	12	1965234	603	Cabernet Sauvignon
SVITVVI_VCABSAUV08_V1.1.HAP1.CHR12_1479750	7.92	12	1479750	603	Cabernet Sauvignon
SVITVVI_VCABSAUV08_V1.1.HAP1.CHR12_1564571	7.92	12	1564571	603	Cabernet Sauvignon
SVITVVI_VCABSAUV08_V1.1.HAP1.CHR12_1735948	7.92	12	1735948	603	Cabernet Sauvignon
SVITVVI_VCABSAUV08_V1.1.HAP1.CHR12_1368041	5.78	12	1368041	604	Cabernet Sauvignon
SVITVVI_VCABSAUV08_V1.1.HAP1.CHR12_1045072	5.06	12	1045072	605	Cabernet Sauvignon
SVITVVI_VCABSAUV08_V1.1.HAP1.CHR12_766188	3.64	12	766188	606	Cabernet Sauvignon
SVITVVI_VCABSAUV08_V1.1.HAP1.CHR12_625245	2.21	12	625245	607	Cabernet Sauvignon
SVITVVI_VCABSAUV08_V1.1.HAP1.CHR12_625151	0	12	625151	608	Cabernet Sauvignon
SVITVVI_VCABSAUV08_V1.1.HAP1.CHR13_668437	0	13	668437	609	Cabernet Sauvignon
SVITVVI_VCABSAUV08_V1.1.HAP1.CHR13_672059	0	13	672059	609	Cabernet Sauvignon
SVITVVI_VCABSAUV08_V1.1.HAP1.CHR13_886950	0	13	886950	609	Cabernet Sauvignon
SVITVVI_VCABSAUV08_V1.1.HAP1.CHR13_566296	0	13	566296	609	Cabernet Sauvignon
SVITVVI_VCABSAUV08_V1.1.HAP1.CHR13_1064965	0	13	1064965	609	Cabernet Sauvignon
SVITVVI_VCABSAUV08_V1.1.HAP1.CHR13_1021974	0	13	1021974	609	Cabernet Sauvignon
SVITVVI_VCABSAUV08_V1.1.HAP1.CHR13_927756	0	13	927756	609	Cabernet Sauvignon
SVITVVI_VCABSAUV08_V1.1.HAP1.CHR13_968297	0	13	968297	609	Cabernet Sauvignon
SVITVVI_VCABSAUV08_V1.1.HAP1.CHR13_1025814	0	13	1025814	609	Cabernet Sauvignon
SVITVVI_VCABSAUV08_V1.1.HAP1.CHR13_268477	0	13	268477	609	Cabernet Sauvignon
SVITVVI_VCABSAUV08_V1.1.HAP1.CHR13_2849479	11.63	13	2849479	610	Cabernet Sauvignon
SVITVVI_VCABSAUV08_V1.1.HAP1.CHR13_2814667	11.63	13	2814667	610	Cabernet Sauvignon
SVITVVI_VCABSAUV08_V1.1.HAP1.CHR13_3138953	13.06	13	3138953	611	Cabernet Sauvignon
SVITVVI_VCABSAUV08_V1.1.HAP1.CHR13_3079470	13.06	13	3079470	611	Cabernet Sauvignon
SVITVVI_VCABSAUV08_V1.1.HAP1.CHR13_2963199	13.06	13	2963199	611	Cabernet Sauvignon
SVITVVI_VCABSAUV08_V1.1.HAP1.CHR13_3419774	13.78	13	3419774	612	Cabernet Sauvignon
SVITVVI_VCABSAUV08_V1.1.HAP1.CHR13_3283094	13.78	13	3283094	612	Cabernet Sauvignon
SVITVVI_VCABSAUV08_V1.1.HAP1.CHR13_3414556	13.78	13	3414556	612	Cabernet Sauvignon
SVITVVI_VCABSAUV08_V1.1.HAP1.CHR13_3269476	13.78	13	3269476	612	Cabernet Sauvignon
SVITVVI_VCABSAUV08_V1.1.HAP1.CHR13_3269540	13.78	13	3269540	612	Cabernet Sauvignon
SVITVVI_VCABSAUV08_V1.1.HAP1.CHR13_3269396	13.78	13	3269396	612	Cabernet Sauvignon
SVITVVI_VCABSAUV08_V1.1.HAP1.CHR13_3205387	13.78	13	3205387	612	Cabernet Sauvignon
SVITVVI_VCABSAUV08_V1.1.HAP1.CHR13_3273545	13.78	13	3273545	612	Cabernet Sauvignon
SVITVVI_VCABSAUV08_V1.1.HAP1.CHR13_3448630	14.49	13	3448630	613	Cabernet Sauvignon
SVITVVI_VCABSAUV08_V1.1.HAP1.CHR13_3533413	15.21	13	3533413	614	Cabernet Sauvignon
SVITVVI_VCABSAUV08_V1.1.HAP1.CHR13_3963425	16.64	13	3963425	615	Cabernet Sauvignon
SVITVVI_VCABSAUV08_V1.1.HAP1.CHR13_4029610	16.64	13	4029610	615	Cabernet Sauvignon
SVITVVI_VCABSAUV08_V1.1.HAP1.CHR13_3977219	16.64	13	3977219	615	Cabernet Sauvignon
SVITVVI_VCABSAUV08_V1.1.HAP1.CHR13_3965011	16.64	13	3965011	615	Cabernet Sauvignon
SVITVVI_VCABSAUV08_V1.1.HAP1.CHR13_3964935	16.64	13	3964935	615	Cabernet Sauvignon
SVITVVI_VCABSAUV08_V1.1.HAP1.CHR13_4222483	17.35	13	4222483	616	Cabernet Sauvignon
SVITVVI_VCABSAUV08_V1.1.HAP1.CHR13_4917863	17.71	13	4917863	617	Cabernet Sauvignon
SVITVVI_VCABSAUV08_V1.1.HAP1.CHR13_4629715	18.07	13	4629715	618	Cabernet Sauvignon
SVITVVI_VCABSAUV08_V1.1.HAP1.CHR13_5283707	18.07	13	5283707	618	Cabernet Sauvignon
SVITVVI_VCABSAUV08_V1.1.HAP1.CHR13_4452806	18.07	13	4452806	618	Cabernet Sauvignon
SVITVVI_VCABSAUV08_V1.1.HAP1.CHR13_4438642	18.07	13	4438642	618	Cabernet Sauvignon
SVITVVI_VCABSAUV08_V1.1.HAP1.CHR13_4444706	18.07	13	4444706	618	Cabernet Sauvignon
SVITVVI_VCABSAUV08_V1.1.HAP1.CHR13_4551792	18.07	13	4551792	618	Cabernet Sauvignon
SVITVVI_VCABSAUV08_V1.1.HAP1.CHR13_4551867	18.07	13	4551867	618	Cabernet Sauvignon
SVITVVI_VCABSAUV08_V1.1.HAP1.CHR13_4796850	18.07	13	4796850	618	Cabernet Sauvignon
SVITVVI_VCABSAUV08_V1.1.HAP1.CHR13_5100309	18.07	13	5100309	618	Cabernet Sauvignon
SVITVVI_VCABSAUV08_V1.1.HAP1.CHR13_4986186	18.07	13	4986186	618	Cabernet Sauvignon
SVITVVI_VCABSAUV08_V1.1.HAP1.CHR13_5028805	18.07	13	5028805	618	Cabernet Sauvignon
SVITVVI_VCABSAUV08_V1.1.HAP1.CHR13_4868843	18.07	13	4868843	618	Cabernet Sauvignon
SVITVVI_VCABSAUV08_V1.1.HAP1.CHR13_4805134	19.14	13	4805134	619	Cabernet Sauvignon
SVITVVI_VCABSAUV08_V1.1.HAP1.CHR13_5564417	19.67	13	5564417	620	Cabernet Sauvignon
SVITVVI_VCABSAUV08_V1.1.HAP1.CHR13_5561159	20.21	13	5561159	621	Cabernet Sauvignon
[truncated: 4,392 more rows]
