# Supplementary material for: Leveraging foundation models to dissect the genetic basis of cluster compactness and yield in grapevine
Source: Sci Rep. 2025 Dec 6;16:1434. doi: 10.1038/s41598-025-31531-y (PMC12795812; doi:10.1038/s41598-025-31531-y)
Supplement: Supplementary file 3 — Supplementary Material 3 [file 41598_2025_31531_MOESM3_ESM.xlsx]

## Sheet: S1
Supplementary Table 2. Best Linear Unbiased Predictor (BLUP) value of each genotype for all the traits for both years used for QTL mapping
genotype	year	trait	BLUP
1	2023	count	52.707
10	2023	count	49.1471
100	2023	count	27.0338
101	2023	count	39.2304
104	2023	count	35.9249
105	2023	count	44.7646
106	2023	count	53.2155
107	2023	count	40.5018
108	2023	count	46.6044
11	2023	count	36.942
110	2023	count	47.6215
111	2023	count	45.5873
112	2023	count	49.1973
113	2023	count	55.504
114	2023	count	46.8105
115	2023	count	45.8416
116	2023	count	49.4014
117	2023	count	41.7732
118	2023	count	35.6706
119	2023	count	45.8416
12	2023	count	39.4847
120	2023	count	43.0597
121	2023	count	53.7241
122	2023	count	43.5531
123	2023	count	52.4527
124	2023	count	47.1129
125	2023	count	33.3821
127	2023	count	56.0126
128	2023	count	42.0368
129	2023	count	42.536
130	2023	count	44.8245
131	2023	count	68.2177
132	2023	count	35.162
133	2023	count	48.8929
134	2023	count	42.2817
135	2023	count	42.6631
136	2023	count	41.2646
137	2023	count	38.2133
138	2023	count	38.4676
14	2023	count	49.4014
140	2023	count	43.1952
141	2023	count	48.3843
142	2023	count	36.4334
143	2023	count	38.9762
144	2023	count	51.9442
145	2023	count	64.4036
146	2023	count	38.968
147	2023	count	43.2988
150	2023	count	51.0377
151	2023	count	37.4505
152	2023	count	51.2432
153	2023	count	52.9613
154	2023	count	47.9528
155	2023	count	77.1174
156	2023	count	43.8074
157	2023	count	32.8736
158	2023	count	38.2861
159	2023	count	33.1714
16	2023	count	42.0368
160	2023	count	42.2817
17	2023	count	50.9271
18	2023	count	52.8341
19	2023	count	41.2646
2	2023	count	24.1006
20	2023	count	41.0139
21	2023	count	48.13
22	2023	count	37.7048
23	2023	count	54.7412
24	2023	count	40.2475
25	2023	count	41.2646
26	2023	count	36.1791
27	2023	count	34.3992
28	2023	count	52.707
29	2023	count	48.13
3	2023	count	49.1471
31	2023	count	44.2182
32	2023	count	39.4847
33	2023	count	61.098
34	2023	count	48.8929
35	2023	count	61.6066
36	2023	count	31.0936
37	2023	count	44.4236
38	2023	count	66.6921
39	2023	count	47.1129
4	2023	count	42.536
40	2023	count	44.8245
41	2023	count	57.2839
42	2023	count	44.0616
44	2023	count	43.8074
45	2023	count	45.4466
46	2023	count	56.2668
47	2023	count	55.7583
48	2023	count	57.7925
5	2023	count	47.1129
50	2023	count	44.417
51	2023	count	37.2631
52	2023	count	33.6364
53	2023	count	45.333
54	2023	count	72.2861
55	2023	count	51.4356
56	2023	count	45.0787
58	2023	count	58.8096
6	2023	count	49.1973
60	2023	count	42.7903
61	2023	count	47.1515
64	2023	count	40.5018
67	2023	count	41.2646
68	2023	count	62.878
69	2023	count	57.5382
7	2023	count	52.3256
70	2023	count	38.4676
71	2023	count	33.8907
72	2023	count	40.2475
73	2023	count	53.7241
74	2023	count	43.8074
75	2023	count	45.0787
76	2023	count	54.2326
77	2023	count	41.5189
78	2023	count	44.5702
79	2023	count	46.605
81	2023	count	47.7747
82	2023	count	36.6877
83	2023	count	43.5531
84	2023	count	39.2304
86	2023	count	41.5189
87	2023	count	38.968
88	2023	count	54.3598
89	2023	count	50.0224
91	2023	count	44.8549
92	2023	count	28.5509
93	2023	count	64.6579
94	2023	count	63.1322
95	2023	count	44.4236
96	2023	count	39.9909
97	2023	count	50.4185
98	2023	count	45.333
99	2023	count	46.3501
CS	2023	count	58.5553
R	2023	count	37.1962
1	2023	area	221.425
10	2023	area	232.471
100	2023	area	169.377
101	2023	area	239.896
104	2023	area	240.013
105	2023	area	241.309
106	2023	area	217.702
107	2023	area	211.143
108	2023	area	215.553
11	2023	area	233.417
110	2023	area	194.436
111	2023	area	224.899
112	2023	area	228.803
113	2023	area	217.454
114	2023	area	212.789
115	2023	area	192.995
116	2023	area	266.107
117	2023	area	268.742
118	2023	area	252.127
119	2023	area	226.101
12	2023	area	208.623
120	2023	area	226.113
121	2023	area	235.261
122	2023	area	231.799
123	2023	area	234.819
124	2023	area	224.341
125	2023	area	181.89
127	2023	area	226.553
128	2023	area	160.348
129	2023	area	185.591
130	2023	area	218.732
131	2023	area	269.447
132	2023	area	236.993
133	2023	area	230.415
134	2023	area	279.284
135	2023	area	222.881
136	2023	area	252.207
137	2023	area	246.575
138	2023	area	240.357
14	2023	area	207.364
140	2023	area	212.079
141	2023	area	188.869
142	2023	area	224.574
143	2023	area	281.002
144	2023	area	192.862
145	2023	area	231.827
146	2023	area	196.353
147	2023	area	204.435
150	2023	area	213.712
151	2023	area	221.368
152	2023	area	213.399
153	2023	area	225.691
154	2023	area	274.094
155	2023	area	203.808
156	2023	area	202.916
157	2023	area	242.467
158	2023	area	252.247
159	2023	area	172.809
16	2023	area	203.06
160	2023	area	174.164
17	2023	area	215.038
18	2023	area	256.705
19	2023	area	221.098
2	2023	area	177.382
20	2023	area	217.165
21	2023	area	252.47
22	2023	area	201.978
23	2023	area	223.976
24	2023	area	209.089
25	2023	area	223.684
26	2023	area	241.858
27	2023	area	194.232
28	2023	area	190.355
29	2023	area	216.261
3	2023	area	251.839
31	2023	area	225.205
32	2023	area	273.263
33	2023	area	239.744
34	2023	area	247.033
35	2023	area	235.823
36	2023	area	202.63
37	2023	area	233.329
38	2023	area	225.093
39	2023	area	225.272
4	2023	area	181.418
40	2023	area	202.961
41	2023	area	221.705
42	2023	area	262.133
44	2023	area	213.943
45	2023	area	240.676
46	2023	area	240.216
47	2023	area	244.551
48	2023	area	200.051
5	2023	area	212.041
50	2023	area	190.685
51	2023	area	207.542
52	2023	area	225.72
53	2023	area	218.455
54	2023	area	242.184
55	2023	area	212.73
56	2023	area	245.94
58	2023	area	220.739
6	2023	area	217.369
60	2023	area	201.643
61	2023	area	266.917
64	2023	area	234.859
67	2023	area	233.284
68	2023	area	191.638
69	2023	area	244.45
7	2023	area	219.317
70	2023	area	249.795
71	2023	area	172.595
72	2023	area	227.373
73	2023	area	179.747
74	2023	area	248.475
75	2023	area	212.349
76	2023	area	246.388
77	2023	area	221.868
78	2023	area	211.281
79	2023	area	229.951
81	2023	area	188.432
82	2023	area	246.816
83	2023	area	208.074
84	2023	area	208.522
86	2023	area	204.431
87	2023	area	227.292
88	2023	area	250.185
89	2023	area	192.387
91	2023	area	196.33
92	2023	area	202.31
93	2023	area	247.456
94	2023	area	223.225
95	2023	area	262.869
96	2023	area	221.078
97	2023	area	197.559
98	2023	area	232.11
99	2023	area	209.879
CS	2023	area	248.973
R	2023	area	257.752
1	2023	len	17.1098
10	2023	len	17.4751
100	2023	len	14.8277
101	2023	len	17.6129
104	2023	len	17.5716
105	2023	len	17.8039
106	2023	len	16.8696
107	2023	len	16.5164
108	2023	len	16.7927
11	2023	len	17.2821
110	2023	len	16.0211
111	2023	len	17.3381
112	2023	len	17.4914
113	2023	len	16.7231
114	2023	len	16.8329
115	2023	len	16.1352
116	2023	len	18.9126
117	2023	len	18.7535
118	2023	len	18.1238
119	2023	len	17.0807
12	2023	len	16.3821
120	2023	len	16.8777
121	2023	len	17.461
122	2023	len	17.5444
123	2023	len	17.6612
124	2023	len	17.277
125	2023	len	15.2168
127	2023	len	17.2598
128	2023	len	14.2573
129	2023	len	15.5279
130	2023	len	16.9125
131	2023	len	18.8403
132	2023	len	17.3885
133	2023	len	17.501
134	2023	len	19.221
135	2023	len	17.0711
136	2023	len	18.5992
137	2023	len	18.0504
138	2023	len	17.9612
14	2023	len	16.715
140	2023	len	16.5638
141	2023	len	15.6991
142	2023	len	17.2261
143	2023	len	18.9522
144	2023	len	15.7426
145	2023	len	17.5544
146	2023	len	15.8077
147	2023	len	16.5001
150	2023	len	16.6323
151	2023	len	17.0819
152	2023	len	17.2232
153	2023	len	17.2674
154	2023	len	19.1937
155	2023	len	16.4021
156	2023	len	16.336
157	2023	len	17.8378
158	2023	len	18.0944
159	2023	len	15.0504
16	2023	len	16.1566
160	2023	len	15.0008
17	2023	len	16.8258
18	2023	len	18.4717
19	2023	len	16.8312
2	2023	len	15.1392
20	2023	len	17.3821
21	2023	len	18.1927
22	2023	len	16.1264
23	2023	len	17.0866
24	2023	len	16.542
25	2023	len	17.5276
26	2023	len	17.9141
27	2023	len	15.7969
28	2023	len	16.1171
29	2023	len	16.7674
3	2023	len	18.1871
31	2023	len	17.2632
32	2023	len	19.1596
33	2023	len	17.7016
34	2023	len	18.2371
35	2023	len	17.6269
36	2023	len	16.0465
37	2023	len	17.602
38	2023	len	17.3706
39	2023	len	17.1996
4	2023	len	15.5195
40	2023	len	16.5563
41	2023	len	16.9824
42	2023	len	18.6905
44	2023	len	16.6723
45	2023	len	17.7261
46	2023	len	17.828
47	2023	len	18.0573
48	2023	len	16.0381
5	2023	len	16.4916
50	2023	len	15.7154
51	2023	len	16.1768
52	2023	len	16.9013
53	2023	len	17.0377
54	2023	len	18.0867
55	2023	len	16.6764
56	2023	len	18.1324
58	2023	len	17.1046
6	2023	len	16.8944
60	2023	len	16.4151
61	2023	len	18.8563
64	2023	len	17.5536
67	2023	len	17.5355
68	2023	len	16.057
69	2023	len	17.9932
7	2023	len	16.9917
70	2023	len	18.2431
71	2023	len	15.0152
72	2023	len	17.3995
73	2023	len	15.1726
74	2023	len	18.037
75	2023	len	17.0802
76	2023	len	18.213
77	2023	len	17.1728
78	2023	len	16.6959
79	2023	len	17.3944
81	2023	len	15.935
82	2023	len	17.9883
83	2023	len	16.4122
84	2023	len	16.6773
86	2023	len	16.4688
87	2023	len	17.1423
88	2023	len	18.2326
89	2023	len	16.0071
91	2023	len	15.9062
92	2023	len	16.3454
93	2023	len	18.291
94	2023	len	17.2052
95	2023	len	18.2609
96	2023	len	16.8579
97	2023	len	16.1588
98	2023	len	17.613
99	2023	len	16.914
CS	2023	len	18.0058
R	2023	len	18.5267
1	2023	wid	16.8982
10	2023	wid	17.3086
100	2023	wid	14.7971
101	2023	wid	17.7162
104	2023	wid	17.3595
105	2023	wid	17.572
106	2023	wid	16.9703
107	2023	wid	16.4962
108	2023	wid	16.6021
11	2023	wid	17.3461
110	2023	wid	16.0036
111	2023	wid	17.1597
112	2023	wid	17.6223
113	2023	wid	16.9178
114	2023	wid	16.6297
115	2023	wid	15.9575
116	2023	wid	19.0044
117	2023	wid	18.8652
118	2023	wid	18.1934
119	2023	wid	17.0245
12	2023	wid	16.3994
120	2023	wid	17.0113
121	2023	wid	17.4283
122	2023	wid	17.392
123	2023	wid	17.4345
124	2023	wid	17.1957
125	2023	wid	15.2361
127	2023	wid	17.2046
128	2023	wid	14.4978
129	2023	wid	15.2713
130	2023	wid	16.9882
131	2023	wid	18.7895
132	2023	wid	17.1093
133	2023	wid	17.4798
134	2023	wid	19.0965
135	2023	wid	16.9759
136	2023	wid	18.38
137	2023	wid	18.0042
138	2023	wid	17.7565
14	2023	wid	16.6467
140	2023	wid	16.4178
141	2023	wid	15.9316
142	2023	wid	17.0907
143	2023	wid	19.0966
144	2023	wid	15.9016
145	2023	wid	17.5478
146	2023	wid	15.8382
147	2023	wid	16.6509
150	2023	wid	16.8248
151	2023	wid	16.9499
152	2023	wid	17.3539
153	2023	wid	17.3732
154	2023	wid	18.8244
155	2023	wid	16.4703
156	2023	wid	16.1629
157	2023	wid	17.8304
158	2023	wid	18.1272
159	2023	wid	14.9662
16	2023	wid	15.9939
160	2023	wid	14.8996
17	2023	wid	16.7709
18	2023	wid	18.4656
19	2023	wid	16.7656
2	2023	wid	14.9502
20	2023	wid	16.6713
21	2023	wid	18.1119
22	2023	wid	16.1374
23	2023	wid	17.1882
24	2023	wid	16.2642
25	2023	wid	17.4995
26	2023	wid	17.7503
27	2023	wid	15.6219
28	2023	wid	16.0368
29	2023	wid	16.5979
3	2023	wid	18.0553
31	2023	wid	17.3656
32	2023	wid	19.2083
33	2023	wid	17.6396
34	2023	wid	18.304
35	2023	wid	17.4413
36	2023	wid	16.2398
37	2023	wid	17.3038
38	2023	wid	17.014
39	2023	wid	17.063
4	2023	wid	15.278
40	2023	wid	16.4717
41	2023	wid	16.8669
42	2023	wid	18.4185
44	2023	wid	16.5835
45	2023	wid	18.1156
46	2023	wid	17.7081
47	2023	wid	17.7704
48	2023	wid	16.0297
5	2023	wid	16.4197
50	2023	wid	15.8317
51	2023	wid	16.0833
52	2023	wid	17.1212
53	2023	wid	16.9961
54	2023	wid	17.885
55	2023	wid	16.7092
56	2023	wid	18.2372
58	2023	wid	17.0188
6	2023	wid	16.6134
60	2023	wid	16.6305
61	2023	wid	18.9169
64	2023	wid	17.6262
67	2023	wid	17.3473
68	2023	wid	16.0104
69	2023	wid	17.8705
7	2023	wid	16.7803
70	2023	wid	17.8696
71	2023	wid	15.0941
72	2023	wid	17.2278
73	2023	wid	15.209
74	2023	wid	17.9556
75	2023	wid	16.9182
76	2023	wid	17.9017
77	2023	wid	17.0729
78	2023	wid	16.547
79	2023	wid	17.3564
81	2023	wid	15.8998
82	2023	wid	17.8518
83	2023	wid	16.5315
84	2023	wid	16.6272
86	2023	wid	16.2
87	2023	wid	17.155
88	2023	wid	18.2466
89	2023	wid	15.9029
91	2023	wid	15.9147
92	2023	wid	16.2048
93	2023	wid	18.0393
94	2023	wid	17.124
95	2023	wid	18.6132
96	2023	wid	16.8732
97	2023	wid	16.1506
98	2023	wid	17.836
99	2023	wid	16.6378
CS	2023	wid	17.8779
R	2023	wid	18.3601
1	2023	compactness	0.187738
10	2023	compactness	0.185271
100	2023	compactness	0.164707
101	2023	compactness	0.179267
104	2023	compactness	0.177747
105	2023	compactness	0.182684
106	2023	compactness	0.183635
107	2023	compactness	0.173212
108	2023	compactness	0.172206
11	2023	compactness	0.18606
110	2023	compactness	0.19019
111	2023	compactness	0.196551
112	2023	compactness	0.188598
113	2023	compactness	0.173469
114	2023	compactness	0.169429
115	2023	compactness	0.180773
116	2023	compactness	0.19058
117	2023	compactness	0.184621
118	2023	compactness	0.181521
119	2023	compactness	0.191634
12	2023	compactness	0.18403
120	2023	compactness	0.169467
121	2023	compactness	0.177805
122	2023	compactness	0.175294
123	2023	compactness	0.18255
124	2023	compactness	0.191492
125	2023	compactness	0.141546
127	2023	compactness	0.194481
128	2023	compactness	0.152334
129	2023	compactness	0.172715
130	2023	compactness	0.187626
131	2023	compactness	0.178449
132	2023	compactness	0.181963
133	2023	compactness	0.187074
134	2023	compactness	0.188351
135	2023	compactness	0.189767
136	2023	compactness	0.19902
137	2023	compactness	0.181353
138	2023	compactness	0.181248
14	2023	compactness	0.191483
140	2023	compactness	0.181738
141	2023	compactness	0.185164
142	2023	compactness	0.19303
143	2023	compactness	0.185207
144	2023	compactness	0.169386
145	2023	compactness	0.182709
146	2023	compactness	0.15878
147	2023	compactness	0.194648
150	2023	compactness	0.16794
151	2023	compactness	0.180791
152	2023	compactness	0.194909
153	2023	compactness	0.191429
154	2023	compactness	0.190568
155	2023	compactness	0.177227
156	2023	compactness	0.192244
157	2023	compactness	0.177698
158	2023	compactness	0.193868
159	2023	compactness	0.17496
16	2023	compactness	0.169058
160	2023	compactness	0.186856
17	2023	compactness	0.182966
18	2023	compactness	0.18107
19	2023	compactness	0.167093
2	2023	compactness	0.182981
20	2023	compactness	0.16275
21	2023	compactness	0.188274
22	2023	compactness	0.187323
23	2023	compactness	0.191691
24	2023	compactness	0.192258
25	2023	compactness	0.187599
26	2023	compactness	0.184474
27	2023	compactness	0.172101
28	2023	compactness	0.184627
29	2023	compactness	0.179122
3	2023	compactness	0.174495
31	2023	compactness	0.197741
32	2023	compactness	0.188821
33	2023	compactness	0.182035
34	2023	compactness	0.19078
35	2023	compactness	0.18571
36	2023	compactness	0.179767
37	2023	compactness	0.186165
38	2023	compactness	0.1878
39	2023	compactness	0.186208
4	2023	compactness	0.178409
40	2023	compactness	0.182715
41	2023	compactness	0.166446
42	2023	compactness	0.191141
44	2023	compactness	0.179266
45	2023	compactness	0.178521
46	2023	compactness	0.175461
47	2023	compactness	0.190374
48	2023	compactness	0.184258
5	2023	compactness	0.18779
50	2023	compactness	0.183491
51	2023	compactness	0.181532
52	2023	compactness	0.187836
53	2023	compactness	0.184548
54	2023	compactness	0.174652
55	2023	compactness	0.173041
56	2023	compactness	0.192493
58	2023	compactness	0.167512
6	2023	compactness	0.186957
60	2023	compactness	0.194625
61	2023	compactness	0.188364
64	2023	compactness	0.190852
67	2023	compactness	0.172343
68	2023	compactness	0.183584
69	2023	compactness	0.184956
7	2023	compactness	0.177134
70	2023	compactness	0.162235
71	2023	compactness	0.186603
72	2023	compactness	0.189189
73	2023	compactness	0.167935
74	2023	compactness	0.187137
75	2023	compactness	0.190801
76	2023	compactness	0.187846
77	2023	compactness	0.189136
78	2023	compactness	0.183724
79	2023	compactness	0.174595
81	2023	compactness	0.181924
82	2023	compactness	0.166882
83	2023	compactness	0.183054
84	2023	compactness	0.188674
86	2023	compactness	0.182635
87	2023	compactness	0.178682
88	2023	compactness	0.198106
89	2023	compactness	0.185253
91	2023	compactness	0.178638
92	2023	compactness	0.190962
93	2023	compactness	0.185438
94	2023	compactness	0.185405
95	2023	compactness	0.191839
96	2023	compactness	0.183606
97	2023	compactness	0.179979
98	2023	compactness	0.199709
99	2023	compactness	0.194575
CS	2023	compactness	0.177148
R	2023	compactness	0.193172
1	2023	aspect_ratio	1.2457
10	2023	aspect_ratio	1.37218
100	2023	aspect_ratio	1.32898
101	2023	aspect_ratio	1.73383
104	2023	aspect_ratio	1.13628
105	2023	aspect_ratio	1.41809
106	2023	aspect_ratio	1.29931
107	2023	aspect_ratio	1.28167
108	2023	aspect_ratio	1.50829
11	2023	aspect_ratio	1.35716
110	2023	aspect_ratio	1.19377
111	2023	aspect_ratio	1.43684
112	2023	aspect_ratio	1.53547
113	2023	aspect_ratio	1.56237
114	2023	aspect_ratio	1.45213
115	2023	aspect_ratio	1.18704
116	2023	aspect_ratio	1.2467
117	2023	aspect_ratio	1.09283
118	2023	aspect_ratio	1.29376
119	2023	aspect_ratio	1.43947
12	2023	aspect_ratio	1.56336
120	2023	aspect_ratio	1.37994
121	2023	aspect_ratio	1.39052
122	2023	aspect_ratio	1.25685
123	2023	aspect_ratio	1.20672
124	2023	aspect_ratio	1.16029
125	2023	aspect_ratio	1.41128
127	2023	aspect_ratio	1.42404
128	2023	aspect_ratio	1.23193
129	2023	aspect_ratio	1.53091
130	2023	aspect_ratio	1.31245
131	2023	aspect_ratio	1.54169
132	2023	aspect_ratio	1.11126
133	2023	aspect_ratio	1.51477
134	2023	aspect_ratio	1.31581
135	2023	aspect_ratio	1.70337
136	2023	aspect_ratio	1.30524
137	2023	aspect_ratio	1.39896
138	2023	aspect_ratio	1.4635
14	2023	aspect_ratio	1.4825
140	2023	aspect_ratio	1.43633
141	2023	aspect_ratio	1.41475
142	2023	aspect_ratio	1.33017
143	2023	aspect_ratio	1.5521
144	2023	aspect_ratio	1.61423
145	2023	aspect_ratio	1.39053
146	2023	aspect_ratio	1.70263
147	2023	aspect_ratio	1.22697
150	2023	aspect_ratio	1.69808
151	2023	aspect_ratio	1.38152
152	2023	aspect_ratio	1.44068
153	2023	aspect_ratio	1.14789
154	2023	aspect_ratio	1.45382
155	2023	aspect_ratio	1.49725
156	2023	aspect_ratio	1.38567
157	2023	aspect_ratio	1.33164
158	2023	aspect_ratio	1.21928
159	2023	aspect_ratio	1.12797
16	2023	aspect_ratio	1.37082
160	2023	aspect_ratio	1.43702
17	2023	aspect_ratio	1.46821
18	2023	aspect_ratio	1.2253
19	2023	aspect_ratio	1.01459
2	2023	aspect_ratio	1.03188
20	2023	aspect_ratio	1.36218
21	2023	aspect_ratio	1.28899
22	2023	aspect_ratio	1.44475
23	2023	aspect_ratio	1.23558
24	2023	aspect_ratio	1.05805
25	2023	aspect_ratio	1.41837
26	2023	aspect_ratio	1.12737
27	2023	aspect_ratio	1.31304
28	2023	aspect_ratio	1.41701
29	2023	aspect_ratio	1.54197
3	2023	aspect_ratio	1.51642
31	2023	aspect_ratio	1.53496
32	2023	aspect_ratio	1.1567
33	2023	aspect_ratio	1.58649
34	2023	aspect_ratio	1.39189
35	2023	aspect_ratio	1.32082
36	2023	aspect_ratio	1.4299
37	2023	aspect_ratio	1.35631
38	2023	aspect_ratio	1.22384
39	2023	aspect_ratio	1.52398
4	2023	aspect_ratio	1.39394
40	2023	aspect_ratio	1.25789
41	2023	aspect_ratio	1.38638
42	2023	aspect_ratio	1.44937
44	2023	aspect_ratio	1.13864
45	2023	aspect_ratio	1.37138
46	2023	aspect_ratio	1.42108
47	2023	aspect_ratio	1.27051
48	2023	aspect_ratio	1.21876
5	2023	aspect_ratio	1.29872
50	2023	aspect_ratio	1.30153
51	2023	aspect_ratio	1.15233
52	2023	aspect_ratio	1.16468
53	2023	aspect_ratio	1.39333
54	2023	aspect_ratio	1.36263
55	2023	aspect_ratio	1.54823
56	2023	aspect_ratio	1.36905
58	2023	aspect_ratio	1.634
6	2023	aspect_ratio	1.48487
60	2023	aspect_ratio	1.30224
61	2023	aspect_ratio	1.24545
64	2023	aspect_ratio	1.20046
67	2023	aspect_ratio	1.44594
68	2023	aspect_ratio	1.39509
69	2023	aspect_ratio	1.45852
7	2023	aspect_ratio	1.3826
70	2023	aspect_ratio	1.51155
71	2023	aspect_ratio	1.29515
72	2023	aspect_ratio	1.4054
73	2023	aspect_ratio	1.27109
74	2023	aspect_ratio	1.29384
75	2023	aspect_ratio	1.12566
76	2023	aspect_ratio	1.33842
77	2023	aspect_ratio	1.42376
78	2023	aspect_ratio	1.3287
79	2023	aspect_ratio	1.36049
81	2023	aspect_ratio	1.43715
82	2023	aspect_ratio	1.49134
83	2023	aspect_ratio	1.36687
84	2023	aspect_ratio	1.44983
86	2023	aspect_ratio	1.36098
87	2023	aspect_ratio	1.26614
88	2023	aspect_ratio	1.16639
89	2023	aspect_ratio	1.37117
91	2023	aspect_ratio	1.65355
92	2023	aspect_ratio	1.31799
93	2023	aspect_ratio	1.31837
94	2023	aspect_ratio	1.28092
95	2023	aspect_ratio	1.39614
96	2023	aspect_ratio	1.20728
97	2023	aspect_ratio	1.33593
98	2023	aspect_ratio	1.3201
99	2023	aspect_ratio	1.37461
CS	2023	aspect_ratio	1.48906
R	2023	aspect_ratio	1.28701
1	2023	no_clusters	34.4034
10	2023	no_clusters	33.9639
100	2023	no_clusters	15.2831
101	2023	no_clusters	34.6232
104	2023	no_clusters	34.8429
105	2023	no_clusters	26.7113
106	2023	no_clusters	30.2277
107	2023	no_clusters	37.4802
108	2023	no_clusters	50.4469
11	2023	no_clusters	31.3266
110	2023	no_clusters	31.1068
111	2023	no_clusters	23.1949
112	2023	no_clusters	32.865
113	2023	no_clusters	44.9525
114	2023	no_clusters	34.6232
115	2023	no_clusters	35.5023
116	2023	no_clusters	30.4475
117	2023	no_clusters	23.6345
118	2023	no_clusters	34.8429
119	2023	no_clusters	32.4254
12	2023	no_clusters	31.1068
120	2023	no_clusters	34.4034
121	2023	no_clusters	36.3814
122	2023	no_clusters	37.0407
123	2023	no_clusters	28.4695
124	2023	no_clusters	33.5243
125	2023	no_clusters	26.052
127	2023	no_clusters	32.4254
128	2023	no_clusters	33.7441
129	2023	no_clusters	32.6452
130	2023	no_clusters	29.5684
131	2023	no_clusters	37.7
132	2023	no_clusters	31.9859
133	2023	no_clusters	41.6559
134	2023	no_clusters	29.3486
135	2023	no_clusters	31.3266
136	2023	no_clusters	33.0848
137	2023	no_clusters	38.7989
138	2023	no_clusters	27.8102
14	2023	no_clusters	30.2277
140	2023	no_clusters	28.03
141	2023	no_clusters	32.865
142	2023	no_clusters	31.9859
143	2023	no_clusters	27.1509
144	2023	no_clusters	25.6125
145	2023	no_clusters	38.7989
146	2023	no_clusters	35.2825
147	2023	no_clusters	35.2825
150	2023	no_clusters	33.0848
151	2023	no_clusters	29.5684
152	2023	no_clusters	31.9859
153	2023	no_clusters	29.7882
154	2023	no_clusters	33.3045
155	2023	no_clusters	31.1068
156	2023	no_clusters	28.6893
157	2023	no_clusters	39.2384
158	2023	no_clusters	34.1836
159	2023	no_clusters	27.5904
16	2023	no_clusters	41.2164
160	2023	no_clusters	36.6011
17	2023	no_clusters	26.2718
18	2023	no_clusters	24.5136
19	2023	no_clusters	33.5243
2	2023	no_clusters	12.426
20	2023	no_clusters	31.7661
21	2023	no_clusters	24.9531
22	2023	no_clusters	17.9204
23	2023	no_clusters	28.2497
24	2023	no_clusters	22.9752
25	2023	no_clusters	39.8977
26	2023	no_clusters	35.0627
27	2023	no_clusters	30.887
28	2023	no_clusters	34.6232
29	2023	no_clusters	33.7441
3	2023	no_clusters	30.887
31	2023	no_clusters	26.9311
32	2023	no_clusters	32.4254
33	2023	no_clusters	26.9311
34	2023	no_clusters	24.2938
35	2023	no_clusters	30.4475
36	2023	no_clusters	29.7882
37	2023	no_clusters	32.6452
38	2023	no_clusters	39.4582
39	2023	no_clusters	33.3045
4	2023	no_clusters	39.2384
40	2023	no_clusters	35.9418
41	2023	no_clusters	40.5571
42	2023	no_clusters	36.3814
44	2023	no_clusters	25.3927
45	2023	no_clusters	35.9418
46	2023	no_clusters	26.052
47	2023	no_clusters	35.2825
48	2023	no_clusters	38.5791
5	2023	no_clusters	38.3593
50	2023	no_clusters	27.605
51	2023	no_clusters	23.1949
52	2023	no_clusters	27.3706
53	2023	no_clusters	33.0848
54	2023	no_clusters	31.1068
55	2023	no_clusters	35.2825
56	2023	no_clusters	25.8322
58	2023	no_clusters	30.2277
6	2023	no_clusters	31.7661
60	2023	no_clusters	31.1068
61	2023	no_clusters	28.2497
64	2023	no_clusters	36.8209
67	2023	no_clusters	39.8977
68	2023	no_clusters	42.7548
69	2023	no_clusters	28.6893
7	2023	no_clusters	37.0407
70	2023	no_clusters	29.5684
71	2023	no_clusters	18.1402
72	2023	no_clusters	33.5243
73	2023	no_clusters	33.5243
74	2023	no_clusters	31.9859
75	2023	no_clusters	32.4254
76	2023	no_clusters	30.887
77	2023	no_clusters	26.2718
78	2023	no_clusters	28.9091
79	2023	no_clusters	34.4034
81	2023	no_clusters	33.9492
82	2023	no_clusters	30.2277
83	2023	no_clusters	28.2497
84	2023	no_clusters	21.4368
85	2023	no_clusters	11.7667
86	2023	no_clusters	30.6672
87	2023	no_clusters	35.5023
88	2023	no_clusters	32.2057
89	2023	no_clusters	30.4475
91	2023	no_clusters	35.9418
92	2023	no_clusters	31.1068
93	2023	no_clusters	28.03
94	2023	no_clusters	30.2277
95	2023	no_clusters	30.887
96	2023	no_clusters	39.2384
97	2023	no_clusters	28.6893
98	2023	no_clusters	19.8983
99	2023	no_clusters	32.6452
CS	2023	no_clusters	42.9746
R	2023	no_clusters	38.3593
1	2023	weight_total	2.88837
10	2023	weight_total	3.21744
100	2023	weight_total	0.694576
101	2023	weight_total	2.37482
104	2023	weight_total	1.84632
105	2023	weight_total	2.16043
106	2023	weight_total	2.65902
107	2023	weight_total	2.34491
108	2023	weight_total	2.95817
11	2023	weight_total	1.80144
110	2023	weight_total	2.21029
111	2023	weight_total	1.57708
112	2023	weight_total	3.03795
113	2023	weight_total	3.68113
114	2023	weight_total	2.22026
115	2023	weight_total	2.49947
116	2023	weight_total	3.56146
117	2023	weight_total	1.52722
118	2023	weight_total	2.18037
119	2023	weight_total	2.43465
12	2023	weight_total	1.7117
120	2023	weight_total	2.30003
121	2023	weight_total	3.15262
122	2023	weight_total	2.32496
123	2023	weight_total	2.5942
124	2023	weight_total	2.64406
125	2023	weight_total	0.839166
127	2023	weight_total	3.372
128	2023	weight_total	1.41753
129	2023	weight_total	1.76156
130	2023	weight_total	2.81358
131	2023	weight_total	5.64058
132	2023	weight_total	1.72167
133	2023	weight_total	3.25732
134	2023	weight_total	2.33493
135	2023	weight_total	1.8862
136	2023	weight_total	3.07285
137	2023	weight_total	2.4895
138	2023	weight_total	1.48733
14	2023	weight_total	2.18536
140	2023	weight_total	1.57209
141	2023	weight_total	2.16541
142	2023	weight_total	1.61198
143	2023	weight_total	1.91612
144	2023	weight_total	1.53719
145	2023	weight_total	3.85563
146	2023	weight_total	1.55714
147	2023	weight_total	2.43964
150	2023	weight_total	3.07783
151	2023	weight_total	1.56711
152	2023	weight_total	3.06786
153	2023	weight_total	2.98809
154	2023	weight_total	3.19251
155	2023	weight_total	3.73098
156	2023	weight_total	1.92111
157	2023	weight_total	2.01085
158	2023	weight_total	2.42967
159	2023	weight_total	1.13832
16	2023	weight_total	2.48451
160	2023	weight_total	2.02581
17	2023	weight_total	1.7815
18	2023	weight_total	2.26015
19	2023	weight_total	2.05074
2	2023	weight_total	0.520069
20	2023	weight_total	2.41471
21	2023	weight_total	2.16043
22	2023	weight_total	0.854124
23	2023	weight_total	2.82355
24	2023	weight_total	1.58206
25	2023	weight_total	2.58423
26	2023	weight_total	2.41969
27	2023	weight_total	1.16824
28	2023	weight_total	2.31
29	2023	weight_total	1.97595
3	2023	weight_total	2.56429
31	2023	weight_total	1.91612
32	2023	weight_total	2.11555
33	2023	weight_total	2.86344
34	2023	weight_total	1.8164
35	2023	weight_total	3.43183
36	2023	weight_total	1.01367
37	2023	weight_total	2.61414
38	2023	weight_total	4.68578
39	2023	weight_total	2.25516
4	2023	weight_total	2.00587
40	2023	weight_total	2.71885
41	2023	weight_total	3.99524
42	2023	weight_total	3.21744
44	2023	weight_total	1.68677
45	2023	weight_total	3.12271
46	2023	weight_total	2.07068
47	2023	weight_total	4.37416
48	2023	weight_total	3.49166
5	2023	weight_total	2.9133
50	2023	weight_total	1.52649
51	2023	weight_total	1.28291
52	2023	weight_total	1.63691
53	2023	weight_total	2.72882
54	2023	weight_total	4.82788
55	2023	weight_total	2.9482
56	2023	weight_total	1.99091
58	2023	weight_total	2.70389
6	2023	weight_total	2.68893
60	2023	weight_total	2.36984
61	2023	weight_total	2.9482
64	2023	weight_total	3.14763
67	2023	weight_total	2.67397
68	2023	weight_total	4.10991
69	2023	weight_total	3.07285
7	2023	weight_total	3.00803
70	2023	weight_total	1.66682
71	2023	weight_total	0.869082
72	2023	weight_total	2.1006
73	2023	weight_total	1.94105
74	2023	weight_total	2.42468
75	2023	weight_total	3.09279
76	2023	weight_total	2.88837
77	2023	weight_total	1.46739
78	2023	weight_total	1.92111
79	2023	weight_total	2.74378
81	2023	weight_total	1.89691
82	2023	weight_total	1.72167
83	2023	weight_total	1.52223
84	2023	weight_total	1.82637
85	2023	weight_total	0.530041
86	2023	weight_total	1.82637
87	2023	weight_total	2.38479
88	2023	weight_total	4.19966
89	2023	weight_total	3.10775
91	2023	weight_total	2.30502
92	2023	weight_total	1.16325
93	2023	weight_total	3.18752
94	2023	weight_total	3.02797
95	2023	weight_total	2.80361
96	2023	weight_total	2.77868
97	2023	weight_total	1.93606
98	2023	weight_total	1.57708
99	2023	weight_total	2.86344
CS	2023	weight_total	5.11208
R	2023	weight_total	3.00803
1	2023	cluster_weight	83.6633
10	2023	cluster_weight	95.4867
100	2023	cluster_weight	44.1748
101	2023	cluster_weight	65.1055
104	2023	cluster_weight	50.1418
105	2023	cluster_weight	86.0798
106	2023	cluster_weight	90.3304
107	2023	cluster_weight	59.5452
108	2023	cluster_weight	56.4925
11	2023	cluster_weight	54.7031
110	2023	cluster_weight	72.1029
111	2023	cluster_weight	66.8967
112	2023	cluster_weight	94.3434
113	2023	cluster_weight	79.6646
114	2023	cluster_weight	62.2046
115	2023	cluster_weight	65.8555
116	2023	cluster_weight	124.525
117	2023	cluster_weight	66.1437
118	2023	cluster_weight	62.3293
119	2023	cluster_weight	74.3078
12	2023	cluster_weight	51.4396
120	2023	cluster_weight	66.1535
121	2023	cluster_weight	86.6952
122	2023	cluster_weight	60.0234
123	2023	cluster_weight	97.0834
124	2023	cluster_weight	79.4876
125	2023	cluster_weight	24.4102
127	2023	cluster_weight	107.844
128	2023	cluster_weight	39.433
129	2023	cluster_weight	49.5293
130	2023	cluster_weight	96.929
131	2023	cluster_weight	153.971
132	2023	cluster_weight	51.7912
133	2023	cluster_weight	75.2849
134	2023	cluster_weight	82.1885
135	2023	cluster_weight	57.5996
136	2023	cluster_weight	94.1537
137	2023	cluster_weight	62.7991
138	2023	cluster_weight	51.8301
14	2023	cluster_weight	73.2758
140	2023	cluster_weight	55.0913
141	2023	cluster_weight	64.708
142	2023	cluster_weight	49.9031
143	2023	cluster_weight	73.151
144	2023	cluster_weight	59.1999
145	2023	cluster_weight	98.733
146	2023	cluster_weight	40.5651
147	2023	cluster_weight	67.8628
150	2023	cluster_weight	94.6107
151	2023	cluster_weight	51.3627
152	2023	cluster_weight	103.219
153	2023	cluster_weight	107.648
154	2023	cluster_weight	98.7844
155	2023	cluster_weight	128.884
156	2023	cluster_weight	62.8281
157	2023	cluster_weight	48.837
158	2023	cluster_weight	69.6072
159	2023	cluster_weight	36.6957
16	2023	cluster_weight	57.6578
160	2023	cluster_weight	53.5104
17	2023	cluster_weight	70.4619
18	2023	cluster_weight	104.59
19	2023	cluster_weight	56.9897
2	2023	cluster_weight	14.6238
20	2023	cluster_weight	77.2698
21	2023	cluster_weight	91.7439
22	2023	cluster_weight	44.4929
23	2023	cluster_weight	102.076
24	2023	cluster_weight	76.0614
25	2023	cluster_weight	62.3143
26	2023	cluster_weight	67.4309
27	2023	cluster_weight	33.9179
28	2023	cluster_weight	62.6344
29	2023	cluster_weight	62.5583
3	2023	cluster_weight	83.7249
31	2023	cluster_weight	70.755
32	2023	cluster_weight	66.7528
33	2023	cluster_weight	114.397
34	2023	cluster_weight	81.1962
35	2023	cluster_weight	113.256
36	2023	cluster_weight	28.345
37	2023	cluster_weight	78.1349
38	2023	cluster_weight	124.788
39	2023	cluster_weight	66.3638
4	2023	cluster_weight	48.4566
40	2023	cluster_weight	75.3306
41	2023	cluster_weight	97.3047
42	2023	cluster_weight	88.7118
44	2023	cluster_weight	69.1296
45	2023	cluster_weight	86.5638
46	2023	cluster_weight	83.7824
47	2023	cluster_weight	127.12
48	2023	cluster_weight	87.1551
5	2023	cluster_weight	73.9322
50	2023	cluster_weight	51.9764
51	2023	cluster_weight	49.0716
52	2023	cluster_weight	54.8884
53	2023	cluster_weight	76.7975
54	2023	cluster_weight	170.38
55	2023	cluster_weight	83.9771
56	2023	cluster_weight	76.946
58	2023	cluster_weight	95.5568
6	2023	cluster_weight	81.348
60	2023	cluster_weight	76.9119
61	2023	cluster_weight	113.957
64	2023	cluster_weight	84.1923
67	2023	cluster_weight	64.6616
68	2023	cluster_weight	93.4609
69	2023	cluster_weight	116.832
7	2023	cluster_weight	81.3429
70	2023	cluster_weight	52.9613
71	2023	cluster_weight	40.3976
72	2023	cluster_weight	61.0056
73	2023	cluster_weight	56.0093
74	2023	cluster_weight	77.5309
75	2023	cluster_weight	92.466
76	2023	cluster_weight	98.5927
77	2023	cluster_weight	54.5693
78	2023	cluster_weight	64.6428
79	2023	cluster_weight	79.2968
81	2023	cluster_weight	53.2603
82	2023	cluster_weight	54.2599
83	2023	cluster_weight	51.9458
84	2023	cluster_weight	82.1464
85	2023	cluster_weight	13.6517
86	2023	cluster_weight	57.7017
87	2023	cluster_weight	65.8951
88	2023	cluster_weight	137.967
89	2023	cluster_weight	108.408
91	2023	cluster_weight	61.4374
92	2023	cluster_weight	31.9267
93	2023	cluster_weight	125.065
94	2023	cluster_weight	104.892
95	2023	cluster_weight	97.1836
96	2023	cluster_weight	70.7132
97	2023	cluster_weight	68.818
98	2023	cluster_weight	87.7565
99	2023	cluster_weight	88.2591
CS	2023	cluster_weight	115.672
R	2023	cluster_weight	76.6692
1	2024	count	52.1099
10	2024	count	52.8701
101	2024	count	34.1183
104	2024	count	34.6251
105	2024	count	56.4177
106	2024	count	48.5623
107	2024	count	38.4262
108	2024	count	39.1864
11	2024	count	43.7476
110	2024	count	41.2136
111	2024	count	48.5623
112	2024	count	46.535
113	2024	count	49.5759
114	2024	count	47.0418
115	2024	count	41.7204
116	2024	count	41.467
117	2024	count	37.4126
118	2024	count	32.8513
119	2024	count	43.4942
12	2024	count	40.4534
120	2024	count	49.8293
121	2024	count	51.8565
122	2024	count	37.9194
123	2024	count	47.802
124	2024	count	39.9466
125	2024	count	32.8513
127	2024	count	40.4534
128	2024	count	34.1183
129	2024	count	33.6115
130	2024	count	44.2544
131	2024	count	56.4177
132	2024	count	38.4262
133	2024	count	46.2816
134	2024	count	34.8785
135	2024	count	41.2136
136	2024	count	40.2
137	2024	count	36.6523
138	2024	count	34.1183
14	2024	count	47.2952
140	2024	count	39.4398
141	2024	count	53.1235
142	2024	count	36.6523
143	2024	count	48.0555
144	2024	count	37.1592
145	2024	count	46.0282
146	2024	count	34.245
147	2024	count	41.2136
150	2024	count	51.8391
151	2024	count	34.1183
152	2024	count	52.3633
153	2024	count	45.0146
154	2024	count	41.2136
155	2024	count	57.9381
156	2024	count	49.5759
157	2024	count	33.8649
158	2024	count	40.7068
159	2024	count	40.2
16	2024	count	41.467
160	2024	count	36.1455
17	2024	count	44.001
18	2024	count	49.3225
19	2024	count	42.4806
2	2024	count	28.939
20	2024	count	45.268
21	2024	count	49.3225
22	2024	count	36.6523
23	2024	count	49.5759
24	2024	count	36.3989
25	2024	count	43.7476
26	2024	count	33.6115
27	2024	count	32.3445
28	2024	count	41.7204
29	2024	count	46.7884
3	2024	count	48.3089
31	2024	count	35.8921
32	2024	count	26.7697
33	2024	count	57.4313
34	2024	count	35.1319
35	2024	count	60.979
36	2024	count	36.6523
37	2024	count	44.001
38	2024	count	52.6167
39	2024	count	38.6796
4	2024	count	39.9466
40	2024	count	38.933
41	2024	count	66.3004
42	2024	count	43.2408
44	2024	count	39.1864
45	2024	count	45.7748
46	2024	count	52.6167
47	2024	count	54.8973
48	2024	count	51.0963
5	2024	count	44.2544
50	2024	count	37.666
51	2024	count	37.6984
52	2024	count	37.1592
53	2024	count	43.7476
54	2024	count	48.5623
55	2024	count	47.0418
56	2024	count	50.3361
58	2024	count	48.5623
6	2024	count	47.0418
60	2024	count	42.9874
61	2024	count	43.2408
64	2024	count	37.4126
67	2024	count	42.734
68	2024	count	44.5078
69	2024	count	58.1915
7	2024	count	47.0418
70	2024	count	39.4398
71	2024	count	43.2408
72	2024	count	40.9602
73	2024	count	53.8837
74	2024	count	54.3905
75	2024	count	48.2201
76	2024	count	35.6387
77	2024	count	41.9738
78	2024	count	43.7476
79	2024	count	41.467
81	2024	count	42.2272
82	2024	count	35.6387
83	2024	count	39.056
84	2024	count	46.0282
86	2024	count	44.2544
87	2024	count	42.4806
88	2024	count	48.3089
89	2024	count	59.9654
91	2024	count	42.9874
92	2024	count	31.3309
93	2024	count	53.8837
94	2024	count	68.8344
95	2024	count	41.7204
96	2024	count	33.1047
97	2024	count	50.0827
98	2024	count	42.4806
99	2024	count	45.268
CS	2024	count	55.6575
R	2024	count	34.3717
1	2024	area	211.519
10	2024	area	223.315
101	2024	area	236.265
104	2024	area	206.031
105	2024	area	231.211
106	2024	area	191.865
107	2024	area	212.373
108	2024	area	213.416
11	2024	area	214.153
110	2024	area	198.678
111	2024	area	219.22
112	2024	area	228.801
113	2024	area	218.548
114	2024	area	206.727
115	2024	area	203.276
116	2024	area	238.173
117	2024	area	246.221
118	2024	area	245.51
119	2024	area	210.741
12	2024	area	206.244
120	2024	area	218.627
121	2024	area	231.444
122	2024	area	217.818
123	2024	area	218.041
124	2024	area	197.513
125	2024	area	183.209
127	2024	area	204.78
128	2024	area	158.255
129	2024	area	194.732
130	2024	area	198.287
131	2024	area	251.906
132	2024	area	236.553
133	2024	area	244.702
134	2024	area	245.869
135	2024	area	240.4
136	2024	area	212.935
137	2024	area	247.214
138	2024	area	225.342
14	2024	area	211.521
140	2024	area	214.702
141	2024	area	188.657
142	2024	area	213.282
143	2024	area	255.812
144	2024	area	192.529
145	2024	area	209.082
146	2024	area	203.882
147	2024	area	206.139
150	2024	area	222.902
151	2024	area	228.554
152	2024	area	244.411
153	2024	area	219.921
154	2024	area	239.819
155	2024	area	192.073
156	2024	area	206.763
157	2024	area	226.043
158	2024	area	218.361
159	2024	area	187.571
16	2024	area	194.146
160	2024	area	189.513
17	2024	area	217.255
18	2024	area	238.433
19	2024	area	222.441
2	2024	area	207.772
20	2024	area	215.44
21	2024	area	210.512
22	2024	area	198.526
23	2024	area	204.242
24	2024	area	211.944
25	2024	area	217.834
26	2024	area	248.317
27	2024	area	191.34
28	2024	area	197.572
29	2024	area	216.438
3	2024	area	251.547
31	2024	area	237.105
32	2024	area	251.412
33	2024	area	235.861
34	2024	area	266.459
35	2024	area	204.916
36	2024	area	193.943
37	2024	area	224.977
38	2024	area	220.701
39	2024	area	220.671
4	2024	area	192.107
40	2024	area	213.14
41	2024	area	212.938
42	2024	area	230.343
44	2024	area	199.665
45	2024	area	224.453
46	2024	area	225.158
47	2024	area	202.945
48	2024	area	187.504
5	2024	area	190.738
50	2024	area	191.167
51	2024	area	226.802
52	2024	area	197.794
53	2024	area	218.413
54	2024	area	215.129
55	2024	area	195.752
56	2024	area	236.37
58	2024	area	219.729
6	2024	area	216.443
60	2024	area	201.25
61	2024	area	254.248
64	2024	area	225.714
67	2024	area	232.566
68	2024	area	192.278
69	2024	area	225.838
7	2024	area	227.394
70	2024	area	232.5
71	2024	area	183.903
72	2024	area	217.739
73	2024	area	175.19
74	2024	area	233.073
75	2024	area	219.496
76	2024	area	214.122
77	2024	area	212.548
78	2024	area	204.346
79	2024	area	218.871
81	2024	area	207.901
82	2024	area	222.153
83	2024	area	210.329
84	2024	area	217.439
86	2024	area	216.54
87	2024	area	211.692
88	2024	area	234.477
89	2024	area	193.989
91	2024	area	195.342
92	2024	area	193.287
93	2024	area	215.628
94	2024	area	206.405
95	2024	area	253.859
96	2024	area	195.977
97	2024	area	214.027
98	2024	area	239.09
99	2024	area	217.228
CS	2024	area	197.601
R	2024	area	247.284
1	2024	len	16.7702
10	2024	len	17.383
101	2024	len	17.736
104	2024	len	16.3887
105	2024	len	17.4601
106	2024	len	15.9423
107	2024	len	16.6078
108	2024	len	16.7052
11	2024	len	16.7905
110	2024	len	16.3643
111	2024	len	17.0624
112	2024	len	17.1638
113	2024	len	16.896
114	2024	len	16.5064
115	2024	len	16.2953
116	2024	len	18.0891
117	2024	len	18.0566
118	2024	len	18.1906
119	2024	len	16.8229
12	2024	len	16.5064
120	2024	len	17.0299
121	2024	len	17.3992
122	2024	len	16.7458
123	2024	len	17.2166
124	2024	len	16.2142
125	2024	len	15.646
127	2024	len	16.5226
128	2024	len	14.2702
129	2024	len	15.9626
130	2024	len	16.064
131	2024	len	18.3204
132	2024	len	17.6468
133	2024	len	17.8781
134	2024	len	18.0242
135	2024	len	17.6021
136	2024	len	16.6849
137	2024	len	18.0729
138	2024	len	17.387
14	2024	len	16.6565
140	2024	len	16.827
141	2024	len	15.9139
142	2024	len	16.8107
143	2024	len	18.3286
144	2024	len	16.0234
145	2024	len	16.7823
146	2024	len	16.2953
147	2024	len	16.4333
150	2024	len	17.1825
151	2024	len	17.5291
152	2024	len	18.1946
153	2024	len	17.0989
154	2024	len	17.8943
155	2024	len	15.9423
156	2024	len	16.4942
157	2024	len	17.3667
158	2024	len	17.1151
159	2024	len	15.7718
16	2024	len	15.9585
160	2024	len	15.6135
17	2024	len	16.8392
18	2024	len	18.0242
19	2024	len	17.1314
2	2024	len	16.4835
20	2024	len	16.8513
21	2024	len	16.6241
22	2024	len	16.4293
23	2024	len	16.4455
24	2024	len	16.7945
25	2024	len	16.8716
26	2024	len	18.2514
27	2024	len	15.7231
28	2024	len	16.0437
29	2024	len	16.7296
3	2024	len	18.1703
31	2024	len	17.663
32	2024	len	18.6167
33	2024	len	17.7482
34	2024	len	18.7303
35	2024	len	16.5794
36	2024	len	16.0316
37	2024	len	17.2369
38	2024	len	17.1598
39	2024	len	17.0867
4	2024	len	16.0843
40	2024	len	16.8716
41	2024	len	16.6931
42	2024	len	17.456
44	2024	len	16.2669
45	2024	len	17.3221
46	2024	len	17.2653
47	2024	len	16.4009
48	2024	len	15.8124
5	2024	len	15.9788
50	2024	len	15.7596
51	2024	len	17.2302
52	2024	len	16.3359
53	2024	len	16.8026
54	2024	len	16.9163
55	2024	len	16.4171
56	2024	len	17.7888
58	2024	len	17.0786
6	2024	len	16.9853
60	2024	len	16.2669
61	2024	len	18.4706
64	2024	len	17.2085
67	2024	len	17.5047
68	2024	len	16.0031
69	2024	len	17.2896
7	2024	len	17.2003
70	2024	len	17.5088
71	2024	len	15.6988
72	2024	len	17.1029
73	2024	len	15.1874
74	2024	len	17.4479
75	2024	len	17.1525
76	2024	len	16.7986
77	2024	len	16.478
78	2024	len	16.482
79	2024	len	17.034
81	2024	len	16.5591
82	2024	len	17.0989
83	2024	len	16.6308
84	2024	len	17.0177
86	2024	len	17.0542
87	2024	len	16.62
88	2024	len	17.5981
89	2024	len	16.0275
91	2024	len	15.8895
92	2024	len	15.9463
93	2024	len	17.0177
94	2024	len	16.5388
95	2024	len	18.3651
96	2024	len	16.0072
97	2024	len	16.9081
98	2024	len	17.732
99	2024	len	17.1963
CS	2024	len	15.9585
R	2024	len	17.9105
1	2024	wid	16.6885
10	2024	wid	17.1149
101	2024	wid	17.6366
104	2024	wid	16.4069
105	2024	wid	17.3302
106	2024	wid	16.0882
107	2024	wid	16.6388
108	2024	wid	16.6554
11	2024	wid	16.7671
110	2024	wid	16.2206
111	2024	wid	17.1273
112	2024	wid	17.3178
113	2024	wid	16.8748
114	2024	wid	16.349
115	2024	wid	16.3241
116	2024	wid	17.8022
117	2024	wid	17.9181
118	2024	wid	18.1417
119	2024	wid	16.7506
12	2024	wid	16.4069
120	2024	wid	17.0321
121	2024	wid	17.4627
122	2024	wid	16.6926
123	2024	wid	16.9783
124	2024	wid	16.1751
125	2024	wid	15.3222
127	2024	wid	16.2786
128	2024	wid	14.1092
129	2024	wid	16.084
130	2024	wid	16.1213
131	2024	wid	18.3321
132	2024	wid	17.6076
133	2024	wid	17.8436
134	2024	wid	18.0382
135	2024	wid	17.6863
136	2024	wid	16.5974
137	2024	wid	18.0961
138	2024	wid	17.3716
14	2024	wid	16.6761
140	2024	wid	16.8955
141	2024	wid	15.8025
142	2024	wid	16.6264
143	2024	wid	18.5723
144	2024	wid	15.8729
145	2024	wid	16.7216
146	2024	wid	16.2124
147	2024	wid	16.5519
150	2024	wid	17.06
151	2024	wid	17.2722
152	2024	wid	18.0092
153	2024	wid	17.1066
154	2024	wid	17.6738
155	2024	wid	15.9764
156	2024	wid	16.5726
157	2024	wid	17.1936
158	2024	wid	17.0611
159	2024	wid	15.8025
16	2024	wid	15.8315
160	2024	wid	15.6576
17	2024	wid	16.8831
18	2024	wid	18.0754
19	2024	wid	17.0487
2	2024	wid	16.6466
20	2024	wid	16.6554
21	2024	wid	16.6181
22	2024	wid	15.8315
23	2024	wid	16.5187
24	2024	wid	16.7175
25	2024	wid	17.0487
26	2024	wid	18.1086
27	2024	wid	15.5996
28	2024	wid	16.0799
29	2024	wid	16.7837
3	2024	wid	18.3156
31	2024	wid	17.7235
32	2024	wid	18.0879
33	2024	wid	17.7608
34	2024	wid	18.7503
35	2024	wid	16.6264
36	2024	wid	15.9432
37	2024	wid	17.0901
38	2024	wid	17.1108
39	2024	wid	16.941
4	2024	wid	15.7652
40	2024	wid	16.912
41	2024	wid	16.6098
42	2024	wid	17.4254
44	2024	wid	16.0095
45	2024	wid	17.2598
46	2024	wid	17.2143
47	2024	wid	16.349
48	2024	wid	15.5996
5	2024	wid	15.848
50	2024	wid	15.819
51	2024	wid	17.3277
52	2024	wid	16.4028
53	2024	wid	16.9245
54	2024	wid	16.6761
55	2024	wid	15.9267
56	2024	wid	17.8187
58	2024	wid	17.0818
6	2024	wid	16.8831
60	2024	wid	16.3614
61	2024	wid	18.6468
64	2024	wid	17.1191
67	2024	wid	17.3095
68	2024	wid	15.6617
69	2024	wid	17.1439
7	2024	wid	17.3468
70	2024	wid	17.3261
71	2024	wid	15.6617
72	2024	wid	17.1273
73	2024	wid	14.991
74	2024	wid	17.6324
75	2024	wid	17.0082
76	2024	wid	16.6554
77	2024	wid	16.6636
78	2024	wid	16.4235
79	2024	wid	16.9079
81	2024	wid	16.6761
82	2024	wid	17.1605
83	2024	wid	16.4777
84	2024	wid	16.8375
86	2024	wid	16.8168
87	2024	wid	16.4856
88	2024	wid	17.7566
89	2024	wid	15.9722
91	2024	wid	15.9971
92	2024	wid	15.7528
93	2024	wid	16.8706
94	2024	wid	16.4194
95	2024	wid	18.3321
96	2024	wid	16.4111
97	2024	wid	16.7133
98	2024	wid	17.8477
99	2024	wid	17.0321
CS	2024	wid	16.1213
R	2024	wid	18.1789
1	2024	compactness	0.182404
10	2024	compactness	0.182708
101	2024	compactness	0.17899
104	2024	compactness	0.176772
105	2024	compactness	0.167561
106	2024	compactness	0.184244
107	2024	compactness	0.167544
108	2024	compactness	0.169994
11	2024	compactness	0.175218
110	2024	compactness	0.194202
111	2024	compactness	0.190147
112	2024	compactness	0.17494
113	2024	compactness	0.170514
114	2024	compactness	0.174559
115	2024	compactness	0.185769
116	2024	compactness	0.191087
117	2024	compactness	0.183624
118	2024	compactness	0.1944
119	2024	compactness	0.191345
12	2024	compactness	0.187918
120	2024	compactness	0.17488
121	2024	compactness	0.176806
122	2024	compactness	0.173359
123	2024	compactness	0.176721
124	2024	compactness	0.18016
125	2024	compactness	0.146064
127	2024	compactness	0.185629
128	2024	compactness	0.146735
129	2024	compactness	0.159482
130	2024	compactness	0.179829
131	2024	compactness	0.182414
132	2024	compactness	0.192362
133	2024	compactness	0.190079
134	2024	compactness	0.18901
135	2024	compactness	0.185623
136	2024	compactness	0.191169
137	2024	compactness	0.172896
138	2024	compactness	0.181523
14	2024	compactness	0.189579
140	2024	compactness	0.1814
141	2024	compactness	0.179021
142	2024	compactness	0.188658
143	2024	compactness	0.192649
144	2024	compactness	0.165576
145	2024	compactness	0.180144
146	2024	compactness	0.154223
147	2024	compactness	0.188651
150	2024	compactness	0.181573
151	2024	compactness	0.192717
152	2024	compactness	0.192867
153	2024	compactness	0.19358
154	2024	compactness	0.18648
155	2024	compactness	0.179083
156	2024	compactness	0.187651
157	2024	compactness	0.179487
158	2024	compactness	0.192524
159	2024	compactness	0.184306
16	2024	compactness	0.175544
160	2024	compactness	0.174186
17	2024	compactness	0.186569
18	2024	compactness	0.182738
19	2024	compactness	0.168483
2	2024	compactness	0.189327
20	2024	compactness	0.166736
21	2024	compactness	0.181569
22	2024	compactness	0.181479
23	2024	compactness	0.186471
24	2024	compactness	0.189555
25	2024	compactness	0.187864
26	2024	compactness	0.187864
27	2024	compactness	0.181609
28	2024	compactness	0.177856
29	2024	compactness	0.187812
3	2024	compactness	0.180367
31	2024	compactness	0.198639
32	2024	compactness	0.188316
33	2024	compactness	0.178504
34	2024	compactness	0.193127
35	2024	compactness	0.18079
36	2024	compactness	0.184564
37	2024	compactness	0.187519
38	2024	compactness	0.186018
39	2024	compactness	0.188837
4	2024	compactness	0.183654
40	2024	compactness	0.186262
41	2024	compactness	0.17069
42	2024	compactness	0.185715
44	2024	compactness	0.183888
45	2024	compactness	0.185207
46	2024	compactness	0.18163
47	2024	compactness	0.186984
48	2024	compactness	0.182282
5	2024	compactness	0.180922
50	2024	compactness	0.190885
51	2024	compactness	0.180509
52	2024	compactness	0.166952
53	2024	compactness	0.179877
54	2024	compactness	0.179904
55	2024	compactness	0.176277
56	2024	compactness	0.187466
58	2024	compactness	0.17274
6	2024	compactness	0.178312
60	2024	compactness	0.191723
61	2024	compactness	0.190316
64	2024	compactness	0.194573
67	2024	compactness	0.179438
68	2024	compactness	0.180201
69	2024	compactness	0.182575
7	2024	compactness	0.172848
70	2024	compactness	0.177369
71	2024	compactness	0.187748
72	2024	compactness	0.179299
73	2024	compactness	0.158354
74	2024	compactness	0.184163
75	2024	compactness	0.185143
76	2024	compactness	0.19119
77	2024	compactness	0.185121
78	2024	compactness	0.185115
79	2024	compactness	0.181868
81	2024	compactness	0.180377
82	2024	compactness	0.181409
83	2024	compactness	0.178469
84	2024	compactness	0.174646
86	2024	compactness	0.178603
87	2024	compactness	0.176375
88	2024	compactness	0.188296
89	2024	compactness	0.176432
91	2024	compactness	0.175107
92	2024	compactness	0.188153
93	2024	compactness	0.18158
94	2024	compactness	0.172931
95	2024	compactness	0.197344
96	2024	compactness	0.1883
97	2024	compactness	0.182512
98	2024	compactness	0.194957
99	2024	compactness	0.19359
CS	2024	compactness	0.176802
R	2024	compactness	0.184635
1	2024	aspect_ratio	1.22295
10	2024	aspect_ratio	1.33904
101	2024	aspect_ratio	1.5037
104	2024	aspect_ratio	1.33339
105	2024	aspect_ratio	1.43983
106	2024	aspect_ratio	1.32269
107	2024	aspect_ratio	1.39925
108	2024	aspect_ratio	1.37443
11	2024	aspect_ratio	1.52228
110	2024	aspect_ratio	1.26747
111	2024	aspect_ratio	1.37244
112	2024	aspect_ratio	1.54734
113	2024	aspect_ratio	1.32218
114	2024	aspect_ratio	1.4212
115	2024	aspect_ratio	1.26191
116	2024	aspect_ratio	1.33899
117	2024	aspect_ratio	1.2151
118	2024	aspect_ratio	1.38899
119	2024	aspect_ratio	1.44044
12	2024	aspect_ratio	1.45184
120	2024	aspect_ratio	1.46345
121	2024	aspect_ratio	1.57634
122	2024	aspect_ratio	1.34513
123	2024	aspect_ratio	1.36504
124	2024	aspect_ratio	1.27058
125	2024	aspect_ratio	1.46643
127	2024	aspect_ratio	1.2896
128	2024	aspect_ratio	1.19446
129	2024	aspect_ratio	1.46403
130	2024	aspect_ratio	1.39136
131	2024	aspect_ratio	1.46538
132	2024	aspect_ratio	1.27677
133	2024	aspect_ratio	1.5195
134	2024	aspect_ratio	1.29489
135	2024	aspect_ratio	1.56513
136	2024	aspect_ratio	1.34565
137	2024	aspect_ratio	1.50873
138	2024	aspect_ratio	1.46887
14	2024	aspect_ratio	1.49266
140	2024	aspect_ratio	1.43426
141	2024	aspect_ratio	1.3055
142	2024	aspect_ratio	1.25903
143	2024	aspect_ratio	1.49284
144	2024	aspect_ratio	1.44183
145	2024	aspect_ratio	1.35404
146	2024	aspect_ratio	1.38663
147	2024	aspect_ratio	1.31568
150	2024	aspect_ratio	1.44099
151	2024	aspect_ratio	1.44355
152	2024	aspect_ratio	1.42114
153	2024	aspect_ratio	1.39694
154	2024	aspect_ratio	1.37745
155	2024	aspect_ratio	1.53604
156	2024	aspect_ratio	1.40575
[truncated: 504 more rows]
